# Supplementary material for: 1-[4-(Prop-2-en-1-yl­oxy)benz­yl]-2-[4-(prop-2-en-1-yl­oxy)phen­yl]-1H-benzimidazole
Source: Acta Crystallogr Sect E Struct Rep Online. 2012 Nov 10;68(Pt 12):o3311–2. doi: 10.1107/S160053681204559X (PMC3588921; doi:10.1107/S160053681204559X)
Supplement: Supplementary file 1 [file e-68-o3311-sup1.cif]

##############################################################################
#                                                                            #
# This CIF contains the data in a paper accepted for publication in          #
# Acta Crystallographica Section E. It conforms to the requirements of       #
# Notes for Authors for Acta Crystallographica Section E, and has been       #
# peer reviewed under the auspices of the IUCr Commission on Journals.       #
#                                                                            #
# Full details of the Crystallographic Information File format               #
# are given in the paper "The Crystallographic Information File (CIF):       #
# a New Standard Archive File for Crystallography" by S. R. Hall, F. H.      #
# Allen and I. D. Brown [Acta Cryst. (1991), A47, 655-685].                  #
#                                                                            #
# The current version of the core CIF dictionary is obtainable from          #
# ftp://ftp.iucr.org/pub/cif_core.dic.                                       #
#                                                                            #
# Software is freely available for graphical display of the structure(s)     #
# in this CIF. For information consult the CIF software page                 #
# http://www.iucr.org/resources/cif/software.                                #
#                                                                            #
# This file may be used for bona fide research purposes within the           #
# scientific community so long as proper attribution is given to the journal # 
# article from which it was obtained.                                        #
#                                                                            #
##############################################################################
data_global
_audit_creation_method     CRYSTALS_ver_14.40
_journal_date_recd_electronic     2012-10-01
_journal_date_accepted     2012-11-05
_journal_name_full     'Acta Crystallographica, Section E'
_journal_year     2012
_journal_volume     68
_journal_issue     12
_journal_page_first     o3311
_journal_page_last     o3312
_journal_paper_category     QO
_journal_paper_doi     10.1107/S160053681204559X
_journal_coeditor_code     SU2508
_publ_contact_author_name     'Rahman, Md. Lutfor'
_publ_contact_author_address
;
University Malaysia Pahang, Faculty of Industrial Sciences and Technology,
26300 Gambang, Kuantan, Pahang, Malaysia
;
_publ_contact_author_email     'lutfor73@gmail.com'
_publ_contact_author_phone     '+6012 8393831'
_publ_section_title
;\
1-[4-(Prop-2-en-1-yloxy)benzyl]-2-[4-(prop-2-en-1-yloxy)phenyl]-1<i>H</i>-\
benzimidazole
;
loop_
    _publ_author_name
    _publ_author_address
    'Rahman, Md. Lutfor'
;
University Malaysia Pahang, Faculty of Industrial Sciences and Technology,
26300 Gambang, Kuantan, Pahang, Malaysia
;
    'Kwong, Huey Chong'
;
Department Chemistry, Faculty Science, Universiti Putra Malaysia,
43400 UPM Serdang, Selangor, Malaysia
;
    'Mohd. Yusoff, Mashitah'
;
University Malaysia Pahang, Faculty of Industrial Sciences and Technology,
26300 Gambang, Kuantan, Pahang, Malaysia
;
    'Hegde, Gurumurthy'
;
University Malaysia Pahang, Faculty of Industrial Sciences and Technology,
26300 Gambang, Kuantan, Pahang, Malaysia
;
    'Mohamed Tahir, Mohamed Ibrahim'
;
Department Chemistry, Faculty Science, Universiti Putra Malaysia,
43400 UPM Serdang, Selangor, Malaysia
;
_atom_sites_solution_secondary     difmap
data_I
_chemical_name_systematic
;
1-[4-(Prop-2-en-1-yloxy)benzyl]-2-[4-(prop-2-en-1-yloxy)phenyl]-
1<i>H</i>-benzimidazole
;
_chemical_name_common     ?
_chemical_formula_moiety     'C26 H24 N2 O2'
_chemical_formula_sum     'C26 H24 N2 O2'
_chemical_formula_iupac     'C26 H24 N2 O2'
_chemical_formula_weight     396.49
_chemical_melting_point     ?
_symmetry_cell_setting     monoclinic
_symmetry_space_group_name_H-M     'P 21/n'
_symmetry_space_group_name_Hall     '-P 2yn'
loop_
    _symmetry_equiv_pos_site_id
    _symmetry_equiv_pos_as_xyz
    1 x,y,z
    2 1/2-x,1/2+y,1/2-z
    3 -x,-y,-z
    4 1/2+x,1/2-y,1/2+z
_cell_length_a     12.54550(10)
_cell_length_b     10.19890(10)
_cell_length_c     15.9340(2)
_cell_angle_alpha     90
_cell_angle_beta     99.5027(11)
_cell_angle_gamma     90
_cell_volume     2010.78(4)
_cell_formula_units_Z     4
_cell_measurement_reflns_used     17352
_cell_measurement_theta_min     4
_cell_measurement_theta_max     71
_cell_measurement_temperature     100
_exptl_crystal_description     'block'
_exptl_crystal_colour     'pale brown'
_exptl_crystal_size_max     0.350
_exptl_crystal_size_mid     0.230
_exptl_crystal_size_min     0.080
_exptl_crystal_density_diffrn     1.310
_exptl_crystal_density_meas     ?
_exptl_crystal_density_method     'not measured'
_exptl_crystal_F_000     840
_exptl_absorpt_coefficient_mu     0.658
_exptl_absorpt_correction_type     multi-scan
_exptl_absorpt_process_details     '(CrysAlis PRO; Agilent, 2011)'
_exptl_absorpt_correction_T_min     0.80
_exptl_absorpt_correction_T_max     0.95
_exptl_special_details     ?
_diffrn_ambient_temperature     100
_diffrn_radiation_type     'Cu K\a'
_diffrn_radiation_wavelength     1.54180
_diffrn_radiation_monochromator     'graphite'
_diffrn_measurement_device_type     'Agilent Technologies Gemini'
_diffrn_measurement_device     'Area'
_diffrn_measurement_method     \w
_diffrn_reflns_number     38976
_diffrn_reflns_av_R_equivalents     0.029
_diffrn_reflns_theta_min     4.167
_diffrn_reflns_theta_max     71.396
_diffrn_reflns_theta_full     71.396
_diffrn_measured_fraction_theta_max     0.997
_diffrn_measured_fraction_theta_full     0.997
_diffrn_reflns_limit_h_min     -15
_diffrn_reflns_limit_h_max     15
_diffrn_reflns_limit_k_min     -12
_diffrn_reflns_limit_k_max     12
_diffrn_reflns_limit_l_min     -19
_diffrn_reflns_limit_l_max     19
_diffrn_standards_number     0
_diffrn_standards_interval_count     .
_diffrn_standards_interval_time     .
_diffrn_standards_decay_%     ?
_refine_special_details
;
;
_reflns_number_total     3908
_reflns_number_gt     3563
_reflns_threshold_expression     I>2.0\s(I)
_refine_ls_structure_factor_coef     Fsqd
_refine_ls_matrix_type     full
_refine_ls_R_factor_all     0.0414
_refine_ls_R_factor_gt     0.0382
_refine_ls_wR_factor_all     0.1000
_refine_ls_wR_factor_gt     0.0969
_refine_ls_wR_factor_ref     0.0999
_refine_ls_goodness_of_fit_ref     0.9888
_refine_ls_number_reflns     3891
_refine_ls_number_parameters     271
_refine_ls_number_restraints     0
_refine_ls_hydrogen_treatment     constr
_refine_ls_weighting_scheme     calc
_refine_ls_weighting_details
;
Method= Modified Sheldrick
w=1/[\s^2^(F^2^) + (0.06P)^2^ + 1.04P], where P=(max(Fo^2^,0) + 2Fc^2^)/3
;
_atom_sites_solution_hydrogens     difmap
_atom_sites_solution_primary     direct
_refine_ls_shift/su_max     0.0015489
_refine_ls_shift/su_mean     0.0004207
_refine_diff_density_max     0.26
_refine_diff_density_min     -0.25
_refine_ls_extinction_method     'None'
loop_
    _atom_type_symbol
    _atom_type_scat_Cromer_Mann_a1
    _atom_type_scat_Cromer_Mann_a2
    _atom_type_scat_Cromer_Mann_a3
    _atom_type_scat_Cromer_Mann_a4
    _atom_type_scat_Cromer_Mann_b1
    _atom_type_scat_Cromer_Mann_b2
    _atom_type_scat_Cromer_Mann_b3
    _atom_type_scat_Cromer_Mann_b4
    _atom_type_scat_Cromer_Mann_c
    _atom_type_scat_dispersion_real
    _atom_type_scat_dispersion_imag
    _atom_type_scat_source
    C 2.3100 1.0200 1.5886 0.8650 20.8439 10.2075 0.5687 51.6512 0.2156 0.0181
                                                                          0.0091
                                'International Tables Vol C 4.2.6.8 and 6.1.1.4'
    H 0.4930 0.3229 0.1402 0.0408 10.5109 26.1257 3.1424 57.7998 0.0030 0.0000
                                                                          0.0000
                                'International Tables Vol C 4.2.6.8 and 6.1.1.4'
    N 12.2126 3.1322 2.0125 1.1663 0.0057 9.8933 28.9975 0.5826 -11.5290 0.0311
                                                                          0.0180
                                'International Tables Vol C 4.2.6.8 and 6.1.1.4'
    O 3.0485 2.2868 1.5463 0.8670 13.2771 5.7011 0.3239 32.9089 0.2508 0.0492
                                                                          0.0322
                                'International Tables Vol C 4.2.6.8 and 6.1.1.4'
_computing_data_collection     'CrysAlis PRO (Agilent, 2011)'
_computing_cell_refinement     'CrysAlis PRO (Agilent, 2011)'
_computing_data_reduction     'CrysAlis PRO (Agilent, 2011)'
_computing_structure_solution     'SIR92 (Altomare <i>et al.</i>, 1994)'
_computing_structure_refinement     'CRYSTALS (Betteridge <i>et al.</i>, 2003)'
_computing_molecular_graphics     'Mercury (Macrae <i>et al.</i>, 2008)'
_computing_publication_material     'CRYSTALS (Betteridge <i>et al.</i>, 2003)'
loop_
    _atom_site_type_symbol
    _atom_site_label
    _atom_site_fract_x
    _atom_site_fract_y
    _atom_site_fract_z
    _atom_site_U_iso_or_equiv
    _atom_site_thermal_displace_type
    _atom_site_calc_flag
    _atom_site_refinement_flags
    _atom_site_occupancy
    _atom_site_disorder_assembly
    _atom_site_disorder_group
    O O1 -0.10938(7) 0.03132(9) 0.75160(6) 0.0210(3) Uani . . 1.000 . .
    O O20 -0.08975(7) 0.86587(8) 0.53875(6) 0.0204(3) Uani . . 1.000 . .
    N N7 0.26914(8) 0.41707(10) 0.66850(6) 0.0168(3) Uani . . 1.000 . .
    N N9 0.32584(8) 0.49128(10) 0.55014(7) 0.0187(3) Uani . . 1.000 . .
    C C2 -0.02893(10) 0.12293(12) 0.75473(8) 0.0183(3) Uani . . 1.000 . .
    C C3 -0.01085(10) 0.22357(13) 0.81468(8) 0.0207(3) Uani . . 1.000 . .
    C C4 0.06903(10) 0.31589(13) 0.80889(8) 0.0205(3) Uani . . 1.000 . .
    C C5 0.13284(9) 0.30980(12) 0.74543(7) 0.0174(3) Uani . . 1.000 . .
    C C6 0.21706(10) 0.41599(12) 0.74388(7) 0.0180(3) Uani . . 1.000 . .
    C C8 0.25200(10) 0.50155(12) 0.59986(8) 0.0169(3) Uani . . 1.000 . .
    C C10 0.39729(10) 0.39581(12) 0.58841(8) 0.0180(3) Uani . . 1.000 . .
    C C11 0.36292(9) 0.34893(12) 0.66226(8) 0.0174(3) Uani . . 1.000 . .
    C C12 0.41964(10) 0.25513(12) 0.71540(8) 0.0207(3) Uani . . 1.000 . .
    C C13 0.51416(10) 0.20871(13) 0.69185(9) 0.0233(4) Uani . . 1.000 . .
    C C14 0.55011(10) 0.25460(13) 0.61838(9) 0.0227(4) Uani . . 1.000 . .
    C C15 0.49311(10) 0.34782(12) 0.56574(8) 0.0208(3) Uani . . 1.000 . .
    C C16 0.16006(10) 0.59333(12) 0.58484(7) 0.0170(3) Uani . . 1.000 . .
    C C17 0.17631(10) 0.72115(12) 0.55660(7) 0.0181(3) Uani . . 1.000 . .
    C C18 0.09167(10) 0.80926(12) 0.54134(8) 0.0185(3) Uani . . 1.000 . .
    C C19 -0.01170(10) 0.77117(12) 0.55381(7) 0.0172(3) Uani . . 1.000 . .
    C C21 -0.19187(10) 0.83706(13) 0.56480(8) 0.0218(4) Uani . . 1.000 . .
    C C22 -0.25815(10) 0.95958(13) 0.55465(8) 0.0211(3) Uani . . 1.000 . .
    C C23 -0.35254(11) 0.96766(14) 0.50457(9) 0.0262(4) Uani . . 1.000 . .
    C C24 -0.02971(10) 0.64406(12) 0.58006(8) 0.0181(3) Uani . . 1.000 . .
    C C25 0.05619(10) 0.55642(12) 0.59561(7) 0.0180(3) Uani . . 1.000 . .
    C C26 0.11566(10) 0.20690(12) 0.68709(8) 0.0190(3) Uani . . 1.000 . .
    C C27 0.03538(10) 0.11448(12) 0.69133(8) 0.0196(3) Uani . . 1.000 . .
    C C28 -0.18801(10) 0.05439(13) 0.80606(8) 0.0212(3) Uani . . 1.000 . .
    C C29 -0.27537(10) -0.04607(13) 0.78754(8) 0.0208(3) Uani . . 1.000 . .
    C C30 -0.31212(10) -0.11109(13) 0.84837(9) 0.0229(4) Uani . . 1.000 . .
    H H31 -0.05350 0.22920 0.86000 0.0269 Uiso . . 1.000 . .
    H H41 0.08040 0.38680 0.84960 0.0251 Uiso . . 1.000 . .
    H H61 0.27430 0.40430 0.79340 0.0235 Uiso . . 1.000 . .
    H H62 0.18260 0.50240 0.74740 0.0230 Uiso . . 1.000 . .
    H H121 0.39610 0.22590 0.76710 0.0255 Uiso . . 1.000 . .
    H H131 0.55580 0.14310 0.72760 0.0285 Uiso . . 1.000 . .
    H H141 0.61750 0.22060 0.60530 0.0280 Uiso . . 1.000 . .
    H H151 0.51880 0.37840 0.51560 0.0261 Uiso . . 1.000 . .
    H H171 0.24900 0.74770 0.54950 0.0226 Uiso . . 1.000 . .
    H H181 0.10260 0.89680 0.52220 0.0235 Uiso . . 1.000 . .
    H H211 -0.22950 0.76570 0.52890 0.0264 Uiso . . 1.000 . .
    H H212 -0.17880 0.80930 0.62670 0.0282 Uiso . . 1.000 . .
    H H221 -0.22850 1.03690 0.58740 0.0259 Uiso . . 1.000 . .
    H H231 -0.38010 0.89420 0.46990 0.0337 Uiso . . 1.000 . .
    H H232 -0.39470 1.04670 0.50120 0.0328 Uiso . . 1.000 . .
    H H241 -0.10180 0.61580 0.58640 0.0238 Uiso . . 1.000 . .
    H H251 0.04310 0.46810 0.61320 0.0223 Uiso . . 1.000 . .
    H H261 0.15810 0.20230 0.64160 0.0234 Uiso . . 1.000 . .
    H H271 0.02280 0.04320 0.65050 0.0239 Uiso . . 1.000 . .
    H H281 -0.22060 0.14390 0.79440 0.0266 Uiso . . 1.000 . .
    H H282 -0.15390 0.04870 0.86720 0.0255 Uiso . . 1.000 . .
    H H291 -0.30710 -0.06000 0.72780 0.0250 Uiso . . 1.000 . .
    H H301 -0.36980 -0.17230 0.83560 0.0284 Uiso . . 1.000 . .
    H H302 -0.27840 -0.09670 0.90660 0.0289 Uiso . . 1.000 . .
loop_
    _atom_site_aniso_label
    _atom_site_aniso_U_11
    _atom_site_aniso_U_22
    _atom_site_aniso_U_33
    _atom_site_aniso_U_12
    _atom_site_aniso_U_13
    _atom_site_aniso_U_23
    O1 0.0197(4) 0.0206(4) 0.0237(5) -0.0026(3) 0.0067(4) -0.0017(4)
    O20 0.0186(4) 0.0183(4) 0.0248(5) 0.0026(3) 0.0054(3) 0.0036(3)
    N7 0.0171(5) 0.0166(5) 0.0167(5) 0.0001(4) 0.0027(4) 0.0015(4)
    N9 0.0188(5) 0.0188(5) 0.0189(5) 0.0005(4) 0.0040(4) 0.0009(4)
    C2 0.0165(6) 0.0176(6) 0.0202(6) 0.0009(5) 0.0010(5) 0.0044(5)
    C3 0.0208(6) 0.0250(6) 0.0170(6) -0.0007(5) 0.0048(5) 0.0012(5)
    C4 0.0225(6) 0.0224(6) 0.0163(6) -0.0005(5) 0.0020(5) -0.0018(5)
    C5 0.0167(6) 0.0184(6) 0.0164(6) 0.0022(5) 0.0010(4) 0.0040(5)
    C6 0.0198(6) 0.0193(6) 0.0149(6) -0.0002(5) 0.0029(5) 0.0009(5)
    C8 0.0193(6) 0.0153(6) 0.0155(6) -0.0022(5) 0.0010(5) -0.0004(4)
    C10 0.0190(6) 0.0155(6) 0.0190(6) -0.0020(5) 0.0014(5) -0.0011(5)
    C11 0.0166(6) 0.0158(6) 0.0193(6) -0.0017(5) 0.0012(5) -0.0020(5)
    C12 0.0217(6) 0.0179(6) 0.0211(6) -0.0014(5) -0.0002(5) 0.0018(5)
    C13 0.0216(6) 0.0182(6) 0.0276(7) 0.0019(5) -0.0032(5) 0.0004(5)
    C14 0.0162(6) 0.0211(6) 0.0302(7) 0.0003(5) 0.0023(5) -0.0062(5)
    C15 0.0200(6) 0.0194(6) 0.0234(6) -0.0025(5) 0.0051(5) -0.0034(5)
    C16 0.0201(6) 0.0178(6) 0.0126(5) 0.0009(5) 0.0012(4) -0.0012(4)
    C17 0.0190(6) 0.0200(6) 0.0155(6) -0.0011(5) 0.0035(4) 0.0000(5)
    C18 0.0229(6) 0.0157(6) 0.0170(6) -0.0006(5) 0.0035(5) 0.0015(5)
    C19 0.0194(6) 0.0180(6) 0.0137(5) 0.0022(5) 0.0011(4) -0.0012(4)
    C21 0.0176(6) 0.0221(6) 0.0262(7) 0.0002(5) 0.0049(5) 0.0028(5)
    C22 0.0222(6) 0.0210(6) 0.0209(6) 0.0004(5) 0.0063(5) 0.0009(5)
    C23 0.0242(7) 0.0251(7) 0.0285(7) 0.0027(5) 0.0019(5) -0.0005(5)
    C24 0.0171(6) 0.0194(6) 0.0173(6) -0.0013(5) 0.0015(4) -0.0007(5)
    C25 0.0220(6) 0.0154(6) 0.0158(6) -0.0014(5) 0.0008(5) -0.0005(4)
    C26 0.0187(6) 0.0205(6) 0.0185(6) 0.0023(5) 0.0051(5) 0.0014(5)
    C27 0.0205(6) 0.0179(6) 0.0202(6) 0.0019(5) 0.0030(5) -0.0019(5)
    C28 0.0200(6) 0.0223(6) 0.0223(6) 0.0003(5) 0.0068(5) -0.0001(5)
    C29 0.0187(6) 0.0228(6) 0.0205(6) 0.0015(5) 0.0023(5) -0.0016(5)
    C30 0.0207(6) 0.0230(6) 0.0251(7) -0.0018(5) 0.0040(5) -0.0030(5)
_geom_special_details
;
 Bond distances, angles etc. have been calculated using the
 rounded fractional coordinates. All su's are estimated
 from the variances of the (full) variance-covariance matrix.
 The cell esds are taken into account in the estimation of
 distances, angles and torsion angles
;
loop_
    _geom_bond_atom_site_label_1
    _geom_bond_atom_site_label_2
    _geom_bond_site_symmetry_1
    _geom_bond_site_symmetry_2
    _geom_bond_distance
    _geom_bond_publ_flag
    O1 C2 . . 1.3702(15) no
    O1 C28 . . 1.4367(16) no
    O20 C19 . . 1.3681(15) no
    O20 C21 . . 1.4407(16) no
    N7 C6 . . 1.4590(15) no
    N7 C8 . . 1.3810(16) no
    N7 C11 . . 1.3841(15) no
    N9 C8 . . 1.3187(16) no
    N9 C10 . . 1.3939(16) no
    C2 C3 . . 1.3950(18) no
    C2 C27 . . 1.3957(18) no
    C3 C4 . . 1.3892(18) no
    C4 C5 . . 1.3908(17) no
    C5 C6 . . 1.5161(17) no
    C5 C26 . . 1.3949(17) no
    C8 C16 . . 1.4740(18) no
    C10 C11 . . 1.4024(18) no
    C10 C15 . . 1.3995(18) no
    C11 C12 . . 1.3927(17) no
    C12 C13 . . 1.3849(18) no
    C13 C14 . . 1.4026(19) no
    C14 C15 . . 1.3859(18) no
    C16 C17 . . 1.4049(17) no
    C16 C25 . . 1.3939(18) no
    C17 C18 . . 1.3816(18) no
    C18 C19 . . 1.3990(18) no
    C19 C24 . . 1.3921(17) no
    C21 C22 . . 1.4949(19) no
    C22 C23 . . 1.3167(19) no
    C24 C25 . . 1.3905(18) no
    C26 C27 . . 1.3892(18) no
    C28 C29 . . 1.4937(18) no
    C29 C30 . . 1.3188(19) no
    C3 H31 . . 0.9700 no
    C4 H41 . . 0.9700 no
    C6 H61 . . 0.9800 no
    C6 H62 . . 0.9900 no
    C12 H121 . . 0.9700 no
    C13 H131 . . 0.9700 no
    C14 H141 . . 0.9700 no
    C15 H151 . . 0.9600 no
    C17 H171 . . 0.9800 no
    C18 H181 . . 0.9600 no
    C21 H211 . . 1.0000 no
    C21 H212 . . 1.0100 no
    C22 H221 . . 0.9800 no
    C23 H231 . . 0.9600 no
    C23 H232 . . 0.9600 no
    C24 H241 . . 0.9700 no
    C25 H251 . . 0.9700 no
    C26 H261 . . 0.9700 no
    C27 H271 . . 0.9700 no
    C28 H281 . . 1.0000 no
    C28 H282 . . 1.0000 no
    C29 H291 . . 0.9800 no
    C30 H301 . . 0.9500 no
    C30 H302 . . 0.9700 no
loop_
    _geom_angle_atom_site_label_1
    _geom_angle_atom_site_label_2
    _geom_angle_atom_site_label_3
    _geom_angle_site_symmetry_1
    _geom_angle_site_symmetry_2
    _geom_angle_site_symmetry_3
    _geom_angle
    _geom_angle_publ_flag
    C2 O1 C28 . . . 116.19(10) no
    C19 O20 C21 . . . 116.76(9) no
    C6 N7 C8 . . . 128.63(10) no
    C6 N7 C11 . . . 123.84(10) no
    C8 N7 C11 . . . 106.23(10) no
    C8 N9 C10 . . . 104.92(10) no
    O1 C2 C3 . . . 124.21(11) no
    O1 C2 C27 . . . 116.22(11) no
    C3 C2 C27 . . . 119.54(11) no
    C2 C3 C4 . . . 119.39(12) no
    C3 C4 C5 . . . 121.74(12) no
    C4 C5 C6 . . . 117.79(11) no
    C4 C5 C26 . . . 118.29(11) no
    C6 C5 C26 . . . 123.92(10) no
    N7 C6 C5 . . . 115.27(10) no
    N7 C8 N9 . . . 113.16(11) no
    N7 C8 C16 . . . 122.69(11) no
    N9 C8 C16 . . . 124.15(11) no
    N9 C10 C11 . . . 109.92(11) no
    N9 C10 C15 . . . 130.48(11) no
    C11 C10 C15 . . . 119.57(11) no
    N7 C11 C10 . . . 105.77(10) no
    N7 C11 C12 . . . 131.02(11) no
    C10 C11 C12 . . . 123.18(11) no
    C11 C12 C13 . . . 116.39(12) no
    C12 C13 C14 . . . 121.32(12) no
    C13 C14 C15 . . . 121.95(12) no
    C10 C15 C14 . . . 117.59(12) no
    C8 C16 C17 . . . 119.36(11) no
    C8 C16 C25 . . . 122.07(11) no
    C17 C16 C25 . . . 118.56(11) no
    C16 C17 C18 . . . 120.79(12) no
    C17 C18 C19 . . . 119.86(11) no
    O20 C19 C18 . . . 115.62(11) no
    O20 C19 C24 . . . 124.28(11) no
    C18 C19 C24 . . . 120.10(11) no
    O20 C21 C22 . . . 107.67(10) no
    C21 C22 C23 . . . 123.12(12) no
    C19 C24 C25 . . . 119.52(12) no
    C16 C25 C24 . . . 121.15(11) no
    C5 C26 C27 . . . 120.77(11) no
    C2 C27 C26 . . . 120.24(11) no
    O1 C28 C29 . . . 108.84(10) no
    C28 C29 C30 . . . 122.26(12) no
    C2 C3 H31 . . . 120.00 no
    C4 C3 H31 . . . 120.00 no
    C3 C4 H41 . . . 119.00 no
    C5 C4 H41 . . . 119.00 no
    N7 C6 H61 . . . 107.00 no
    N7 C6 H62 . . . 107.00 no
    C5 C6 H61 . . . 109.00 no
    C5 C6 H62 . . . 109.00 no
    H61 C6 H62 . . . 109.00 no
    C11 C12 H121 . . . 122.00 no
    C13 C12 H121 . . . 121.00 no
    C12 C13 H131 . . . 119.00 no
    C14 C13 H131 . . . 120.00 no
    C13 C14 H141 . . . 118.00 no
    C15 C14 H141 . . . 120.00 no
    C10 C15 H151 . . . 121.00 no
    C14 C15 H151 . . . 121.00 no
    C16 C17 H171 . . . 119.00 no
    C18 C17 H171 . . . 120.00 no
    C17 C18 H181 . . . 121.00 no
    C19 C18 H181 . . . 119.00 no
    O20 C21 H211 . . . 110.00 no
    O20 C21 H212 . . . 109.00 no
    C22 C21 H211 . . . 110.00 no
    C22 C21 H212 . . . 110.00 no
    H211 C21 H212 . . . 110.00 no
    C21 C22 H221 . . . 117.00 no
    C23 C22 H221 . . . 120.00 no
    C22 C23 H231 . . . 120.00 no
    C22 C23 H232 . . . 121.00 no
    H231 C23 H232 . . . 119.00 no
    C19 C24 H241 . . . 121.00 no
    C25 C24 H241 . . . 120.00 no
    C16 C25 H251 . . . 120.00 no
    C24 C25 H251 . . . 119.00 no
    C5 C26 H261 . . . 119.00 no
    C27 C26 H261 . . . 120.00 no
    C2 C27 H271 . . . 119.00 no
    C26 C27 H271 . . . 121.00 no
    O1 C28 H281 . . . 110.00 no
    O1 C28 H282 . . . 111.00 no
    C29 C28 H281 . . . 109.00 no
    C29 C28 H282 . . . 110.00 no
    H281 C28 H282 . . . 109.00 no
    C28 C29 H291 . . . 117.00 no
    C30 C29 H291 . . . 120.00 no
    C29 C30 H301 . . . 121.00 no
    C29 C30 H302 . . . 119.00 no
    H301 C30 H302 . . . 120.00 no
loop_
    _geom_torsion_atom_site_label_1
    _geom_torsion_atom_site_label_2
    _geom_torsion_atom_site_label_3
    _geom_torsion_atom_site_label_4
    _geom_torsion_site_symmetry_1
    _geom_torsion_site_symmetry_2
    _geom_torsion_site_symmetry_3
    _geom_torsion_site_symmetry_4
    _geom_torsion
    _geom_torsion_publ_flag
    C28 O1 C2 C3 . . . . 9.44(17) no
    C28 O1 C2 C27 . . . . -168.51(11) no
    C2 O1 C28 C29 . . . . 173.88(10) no
    C21 O20 C19 C18 . . . . -169.69(10) no
    C21 O20 C19 C24 . . . . 10.16(16) no
    C19 O20 C21 C22 . . . . 171.61(10) no
    C6 N7 C11 C10 . . . . -168.56(11) no
    C8 N7 C11 C10 . . . . -0.61(13) no
    C6 N7 C11 C12 . . . . 9.7(2) no
    C8 N7 C11 C12 . . . . 177.59(13) no
    C8 N7 C6 C5 . . . . 104.28(14) no
    C11 N7 C6 C5 . . . . -90.59(14) no
    C6 N7 C8 N9 . . . . 168.14(11) no
    C11 N7 C8 N9 . . . . 0.97(14) no
    C6 N7 C8 C16 . . . . -11.79(19) no
    C11 N7 C8 C16 . . . . -178.95(11) no
    C10 N9 C8 N7 . . . . -0.88(14) no
    C10 N9 C8 C16 . . . . 179.04(11) no
    C8 N9 C10 C11 . . . . 0.46(14) no
    C8 N9 C10 C15 . . . . -177.37(13) no
    O1 C2 C3 C4 . . . . -176.16(12) no
    O1 C2 C27 C26 . . . . 176.99(11) no
    C27 C2 C3 C4 . . . . 1.74(19) no
    C3 C2 C27 C26 . . . . -1.07(19) no
    C2 C3 C4 C5 . . . . -0.92(19) no
    C3 C4 C5 C6 . . . . 179.34(11) no
    C3 C4 C5 C26 . . . . -0.59(19) no
    C4 C5 C6 N7 . . . . -170.42(11) no
    C6 C5 C26 C27 . . . . -178.65(11) no
    C26 C5 C6 N7 . . . . 9.50(17) no
    C4 C5 C26 C27 . . . . 1.28(18) no
    N9 C8 C16 C17 . . . . -40.64(17) no
    N7 C8 C16 C25 . . . . -42.45(17) no
    N7 C8 C16 C17 . . . . 139.28(12) no
    N9 C8 C16 C25 . . . . 137.63(13) no
    N9 C10 C15 C14 . . . . 177.71(13) no
    C11 C10 C15 C14 . . . . 0.06(19) no
    C15 C10 C11 C12 . . . . -0.17(19) no
    N9 C10 C11 N7 . . . . 0.11(14) no
    N9 C10 C11 C12 . . . . -178.27(11) no
    C15 C10 C11 N7 . . . . 178.21(11) no
    N7 C11 C12 C13 . . . . -177.85(13) no
    C10 C11 C12 C13 . . . . 0.08(19) no
    C11 C12 C13 C14 . . . . 0.11(19) no
    C12 C13 C14 C15 . . . . -0.2(2) no
    C13 C14 C15 C10 . . . . 0.1(2) no
    C8 C16 C17 C18 . . . . 179.53(11) no
    C25 C16 C17 C18 . . . . 1.20(17) no
    C8 C16 C25 C24 . . . . -179.18(11) no
    C17 C16 C25 C24 . . . . -0.90(17) no
    C16 C17 C18 C19 . . . . -0.19(18) no
    C17 C18 C19 O20 . . . . 178.71(11) no
    C17 C18 C19 C24 . . . . -1.16(18) no
    O20 C19 C24 C25 . . . . -178.39(11) no
    C18 C19 C24 C25 . . . . 1.46(18) no
    O20 C21 C22 C23 . . . . 120.11(14) no
    C19 C24 C25 C16 . . . . -0.42(18) no
    C5 C26 C27 C2 . . . . -0.46(19) no
    O1 C28 C29 C30 . . . . 133.16(13) no
loop_
    _geom_hbond_atom_site_label_D
    _geom_hbond_atom_site_label_H
    _geom_hbond_atom_site_label_A
    _geom_hbond_site_symmetry_A
    _geom_hbond_distance_DH
    _geom_hbond_distance_HA
    _geom_hbond_distance_DA
    _geom_hbond_angle_DHA
    _geom_hbond_publ_flag
    C12 H121 Cg4 2_546 0.97 2.62 3.5064(13) 153 yes
    C23 H231 Cg3 3_566 0.96 2.73 3.6859(15) 175 yes
    C30 H301 Cg2 2_446 0.95 2.72 3.6202(14) 159 yes
