# Supplementary material for: 1-[4-(Prop-2-en-1-yl­oxy)benz­yl]-2-[4-(prop-2-en-1-yl­oxy)phen­yl]-1H-benzimidazole
Source: Acta Crystallogr Sect E Struct Rep Online. 2012 Nov 10;68(Pt 12):o3311–2. doi: 10.1107/S160053681204559X (PMC3588921; doi:10.1107/S160053681204559X)
Supplement: Supplementary file 2 [file e-68-o3311-Isup2.hkl]

data_I
#  D:\DalamNegara\1396_SB1\struct\c  At 11:
_audit_creation_date        "12-08-01"
_audit_creation_method      CRYSTALS 

_cell_length_a                    12.54550(10)
_cell_angle_alpha                 90
_cell_length_b                    10.19890(10)
_cell_angle_beta                  99.5027(11)
_cell_length_c                    15.9340(2)
_cell_angle_gamma                 90
loop_
 _symmetry_equiv_pos_as_xyz
 'x,y,z'
 '-x,-y,-z'
 '-x+1/2,y+1/2,-z+1/2'
 'x+1/2,-y+1/2,z+1/2'

# NOTE FO on scale of Fc,      0.17240
# Status flags: 
#    o - used in refinement 
#    < - excluded by I/sigmaI cutoff 
#    l - excluded at low resolution  
#    h - excluded at high resolution  
#    x - excluded for another reason  

loop_
_refln_index_h
_refln_index_k
_refln_index_l
_refln_F_squared_meas
_refln_F_squared_calc
_refln_F_squared_sigma
_refln_observed_status
_refln_refinement_weight
   2   0   0      753.46        0.00        5.46 l   0.0000E+00
   4   0   0      504.66      519.61        6.04 o   0.7156E-03
   6   0   0        3.80        2.95        1.02 o   0.2245E+00
   8   0   0      446.58      370.25        9.72 o   0.1016E-02
  10   0   0      234.14      232.42        8.24 o   0.2076E-02
  12   0   0      192.72      199.93        5.90 o   0.2766E-02
  14   0   0      248.62      219.26        6.29 o   0.2257E-02
   1   1   0     3010.57        0.00        7.07 l   0.0000E+00
   2   1   0      205.52        0.00        2.13 l   0.0000E+00
   3   1   0       18.18       19.12        0.97 o   0.4474E-01
   4   1   0     2929.96     2768.62        8.92 o   0.3632E-04
   5   1   0      525.75      481.38        4.22 o   0.7605E-03
   6   1   0      238.51      215.74        3.50 o   0.2496E-02
   7   1   0       57.22       52.50        2.00 o   0.1469E-01
   8   1   0      100.42      105.68        3.10 o   0.6524E-02
   9   1   0      595.15      591.73        8.75 o   0.5678E-03
  10   1   0      237.69      238.16        5.51 o   0.2187E-02
  11   1   0      816.77      860.76        6.53 o   0.3246E-03
  12   1   0        4.30        1.54        1.18 o   0.2583E+00
  13   1   0      303.29      304.76        5.16 o   0.1619E-02
  14   1   0      222.14      219.27        4.13 o   0.2562E-02
  15   1   0      129.49      110.46        3.27 o   0.5772E-02
   0   2   0       83.84        0.00        2.01 l   0.0000E+00
   1   2   0       31.94       43.55        0.83 o   0.2146E-01
   2   2   0    25736.48    26362.76       38.48 o   0.4722E-06
   3   2   0      974.28      936.98        4.88 o   0.2636E-03
   4   2   0       94.85       85.33        2.02 o   0.8226E-02
   5   2   0      607.96      589.75        4.75 o   0.5816E-03
   6   2   0      710.68      628.15        5.86 o   0.4887E-03
   7   2   0      474.92      449.45        5.41 o   0.8653E-03
   8   2   0        2.54        0.06        1.09 o   0.4762E+00
   9   2   0      520.05      513.40        7.07 o   0.7107E-03
  10   2   0      482.05      491.27        7.81 o   0.7766E-03
  11   2   0      376.14      384.18        4.68 o   0.1157E-02
  12   2   0        1.83        2.86        1.18 o   0.2590E+00
  13   2   0        0.11        2.41        1.73 o   0.2665E-01
  14   2   0      258.16      236.58        4.04 o   0.2241E-02
   1   3   0     1767.80     1747.27        6.49 o   0.8880E-04
   2   3   0     6061.01     5846.88       11.46 o   0.8794E-05
   3   3   0      680.66      632.72        4.33 o   0.5044E-03
   4   3   0     1479.12     1300.12        7.24 o   0.1399E-03
   5   3   0       13.77       14.78        1.07 o   0.5785E-01
   6   3   0       19.51       17.21        1.32 o   0.4478E-01
   7   3   0       16.96       16.28        1.63 o   0.4446E-01
   8   3   0       76.26       85.31        3.15 o   0.8507E-02
   9   3   0      509.30      521.78        7.23 o   0.7114E-03
  10   3   0      498.52      512.17        5.13 o   0.7507E-03
  11   3   0       10.74       11.47        1.01 o   0.7806E-01
  12   3   0       34.14       42.95        1.83 o   0.2027E-01
  13   3   0      115.08      120.02        3.42 o   0.5565E-02
  14   3   0       33.50       32.32        1.58 o   0.2578E-01
   0   4   0       59.03       53.79        1.95 o   0.1388E-01
   1   4   0       77.17       98.52        1.62 o   0.8042E-02
   2   4   0      471.44      425.02        4.13 o   0.9376E-03
   3   4   0     1328.07     1197.23        7.15 o   0.1655E-03
   4   4   0       15.69       11.25        1.04 o   0.6955E-01
   5   4   0      566.01      546.93        6.29 o   0.6501E-03
   6   4   0        1.92        3.70        1.16 o   0.2196E+00
   7   4   0      156.20      143.00        4.09 o   0.4222E-02
   8   4   0       92.09       84.45        3.44 o   0.7876E-02
   9   4   0      877.17      910.27       10.00 o   0.2849E-03
  10   4   0      121.26      113.88        2.70 o   0.5905E-02
  11   4   0      382.16      436.87        5.94 o   0.1021E-02
  12   4   0      282.21      305.43        6.04 o   0.1635E-02
  13   4   0       61.62       65.24        2.82 o   0.1153E-01
  14   4   0        0.40        0.34        0.82 o   0.5107E+00
   1   5   0        5.00        6.12        0.79 o   0.1437E+00
   2   5   0     4250.48     4036.45       13.61 o   0.1806E-04
   3   5   0      883.39      852.94        7.05 o   0.3105E-03
   4   5   0       47.75       36.92        1.93 o   0.1970E-01
   5   5   0      125.19      129.90        3.29 o   0.5177E-02
   6   5   0      257.15      259.16        5.48 o   0.1993E-02
   7   5   0        2.38        2.75        1.35 o   0.2140E+00
   8   5   0      408.14      415.80        7.27 o   0.9959E-03
   9   5   0        1.69        0.50        0.98 o   0.5684E+00
  10   5   0      207.09      213.60        3.85 o   0.2721E-02
  11   5   0      291.70      325.64        5.69 o   0.1517E-02
  12   5   0        0.07        0.21        2.62 o   0.5280E-02
  13   5   0        6.89       13.94        1.28 o   0.7205E-01
   0   6   0      103.29       89.06        3.76 o   0.7255E-02
   1   6   0        1.95        1.82        0.95 o   0.3697E+00
   2   6   0        1.63        0.31        0.85 o   0.6449E+00
   3   6   0      659.02      633.37        7.02 o   0.5020E-03
   4   6   0      632.58      636.49        7.12 o   0.5147E-03
   5   6   0       92.87      119.96        3.32 o   0.6069E-02
   6   6   0       44.98       52.88        2.80 o   0.1480E-01
   7   6   0        3.02        0.11        1.58 o   0.2712E+00
   8   6   0      124.72      151.57        3.30 o   0.4606E-02
   9   6   0      734.67      851.24        7.17 o   0.3552E-03
  10   6   0        0.83        0.03        0.68 o   0.5365E+00
  11   6   0       26.21       25.89        1.82 o   0.2943E-01
  12   6   0       25.62       25.04        1.67 o   0.3264E-01
  13   6   0       79.76       48.62        2.51 o   0.1288E-01
   1   7   0      504.99      512.01        6.45 o   0.7323E-03
   2   7   0       10.93       14.85        1.33 o   0.5659E-01
   3   7   0      405.65      417.75        6.39 o   0.1032E-02
   4   7   0       41.94       63.74        2.07 o   0.1384E-01
   5   7   0       38.58       40.46        2.39 o   0.1909E-01
   6   7   0       27.78       23.34        2.03 o   0.3153E-01
   7   7   0       -0.16        0.01        1.36 o   0.7292E-01
   8   7   0        4.85        5.74        1.26 o   0.1360E+00
   9   7   0       71.35       98.85        3.04 o   0.8110E-02
  10   7   0      165.90      160.43        4.05 o   0.3830E-02
  11   7   0        4.94        1.56        1.10 o   0.2430E+00
  12   7   0       65.83       59.06        2.66 o   0.1204E-01
   0   8   0      223.42      214.40        6.82 o   0.2439E-02
   1   8   0       13.68       11.88        1.42 o   0.6331E-01
   2   8   0      490.99      539.39        6.94 o   0.7046E-03
   3   8   0      467.35      516.39        7.77 o   0.7533E-03
   4   8   0      107.35       98.59        3.13 o   0.6886E-02
   5   8   0      675.01      720.57        7.28 o   0.4411E-03
   6   8   0       48.77       55.88        2.10 o   0.1457E-01
   7   8   0      464.09      484.87        6.61 o   0.8095E-03
   8   8   0        7.24       12.70        1.31 o   0.7704E-01
   9   8   0       11.88       18.92        1.53 o   0.4897E-01
  10   8   0        2.80        5.19        1.11 o   0.1736E+00
  11   8   0       20.21       16.75        1.54 o   0.4836E-01
   1   9   0      534.64      551.55        5.85 o   0.6749E-03
   2   9   0      201.48      208.96        3.77 o   0.2770E-02
   3   9   0      699.72      756.41        7.06 o   0.4138E-03
   4   9   0      123.42      123.18        3.75 o   0.5272E-02
   5   9   0      138.46      144.88        5.07 o   0.4244E-02
   6   9   0      143.98      156.97        4.35 o   0.4025E-02
   7   9   0       51.77       39.86        2.54 o   0.1700E-01
   8   9   0       -3.64        0.20        1.16 o   0.3657E+00
   9   9   0       53.05       37.79        2.09 o   0.1932E-01
  10   9   0      180.89      135.38        3.39 o   0.4344E-02
   0  10   0        0.68        0.50        1.25 o   0.9830E-01
   1  10   0      370.80      385.13        6.86 o   0.1137E-02
   2  10   0      144.19      150.93        4.73 o   0.4135E-02
   3  10   0       51.47       49.13        3.24 o   0.1446E-01
   4  10   0       80.10       96.57        3.58 o   0.7603E-02
   5  10   0       27.35       27.03        2.47 o   0.2702E-01
   6  10   0        4.62        4.50        1.38 o   0.1557E+00
   7  10   0       84.44       70.48        2.84 o   0.9977E-02
   8  10   0       66.88       49.68        2.18 o   0.1459E-01
   9  10   0       10.77        3.12        2.14 o   0.9520E-01
   1  11   0      228.29      219.46        5.02 o   0.2501E-02
   2  11   0       24.21       27.80        2.09 o   0.2859E-01
   3  11   0       42.44       40.36        2.48 o   0.1883E-01
   4  11   0      117.79      115.86        3.99 o   0.5673E-02
   5  11   0       19.60       11.70        1.87 o   0.5194E-01
   6  11   0       32.24       27.24        1.81 o   0.2792E-01
   7  11   0      194.86      129.93        5.43 o   0.3969E-02
   0  12   0       96.74       84.97        5.46 o   0.6882E-02
   1  12   0       42.90       36.33        2.57 o   0.1984E-01
   2  12   0      290.85      259.44        5.18 o   0.1940E-02
   3  12   0      234.70      226.66        3.79 o   0.2428E-02
   4  12   0       18.51       16.75        1.56 o   0.4492E-01
 -15   0   1       17.80        8.48        1.65 o   0.6724E-01
 -13   0   1     1059.02     1060.19       12.93 o   0.2173E-03
 -11   0   1      158.08      168.30        4.51 o   0.3668E-02
  -9   0   1        4.20        6.52        2.17 o   0.9554E-01
  -7   0   1     4300.72     4049.99       24.32 o   0.1760E-04
  -5   0   1      205.19      180.20        3.28 o   0.3141E-02
  -3   0   1      761.33      701.13        5.99 o   0.4182E-03
  -1   0   1     5356.94        0.00       16.26 l   0.0000E+00
   1   0   1      355.60        0.00        2.91 l   0.0000E+00
   3   0   1     1562.67     1521.78        9.75 o   0.1124E-03
   5   0   1       72.32       58.10        2.31 o   0.1210E-01
   7   0   1      128.26      114.91        4.53 o   0.5247E-02
   9   0   1      127.55      139.25        5.15 o   0.4453E-02
  11   0   1     2152.39     2219.49       14.93 o   0.5871E-04
  13   0   1       29.84       29.34        2.79 o   0.2472E-01
  15   0   1       80.21       69.42        3.58 o   0.9670E-02
 -15   1   1       40.51       38.57        1.56 o   0.2107E-01
 -14   1   1      373.83      339.39        5.12 o   0.1310E-02
 -13   1   1      372.91      407.27        5.71 o   0.1101E-02
 -12   1   1       96.91      106.48        3.04 o   0.6717E-02
 -11   1   1      927.16      948.14        8.00 o   0.2691E-03
 -10   1   1      320.72      344.34        6.36 o   0.1368E-02
  -9   1   1       13.33       16.66        1.67 o   0.5054E-01
  -8   1   1       72.28       80.67        2.81 o   0.9344E-02
  -7   1   1      259.57      242.73        3.99 o   0.2130E-02
  -6   1   1      367.39      301.05        4.06 o   0.1494E-02
  -5   1   1        4.79        1.90        0.63 o   0.2819E+00
  -4   1   1     1559.20     1556.30        6.43 o   0.1105E-03
  -3   1   1      645.17      658.22        4.22 o   0.4992E-03
  -2   1   1      148.48        0.00        1.61 l   0.0000E+00
  -1   1   1      562.02        0.00        2.70 l   0.0000E+00
   0   1   1     3615.61        0.00        8.09 l   0.0000E+00
   1   1   1      135.22        0.00        2.04 l   0.0000E+00
   2   1   1     1909.50     1920.09        7.08 o   0.7547E-04
   3   1   1       68.63       64.38        1.46 o   0.1186E-01
   4   1   1       85.36       87.51        1.62 o   0.8552E-02
   5   1   1      205.65      178.92        3.03 o   0.3200E-02
   6   1   1     1656.44     1546.84        8.95 o   0.1068E-03
   7   1   1       58.57       45.08        2.06 o   0.1544E-01
   8   1   1       60.86       67.29        2.60 o   0.1140E-01
   9   1   1      318.55      354.18        6.04 o   0.1365E-02
  10   1   1       38.49       42.27        2.63 o   0.1820E-01
  11   1   1       80.84       86.23        2.37 o   0.8954E-02
  12   1   1       32.95       34.26        1.98 o   0.2383E-01
  13   1   1       17.96       18.58        1.55 o   0.4388E-01
  14   1   1        2.29        1.94        0.99 o   0.3290E+00
  15   1   1      155.86      145.40        5.89 o   0.3853E-02
 -15   2   1      295.71      264.54        5.78 o   0.1839E-02
 -14   2   1      531.22      502.54        5.83 o   0.7368E-03
 -13   2   1       28.93       30.85        1.81 o   0.2695E-01
 -12   2   1      164.38      175.98        4.23 o   0.3479E-02
 -11   2   1      324.05      384.23        5.15 o   0.1235E-02
 -10   2   1       22.40       22.00        1.92 o   0.3559E-01
  -9   2   1      231.17      234.15        4.76 o   0.2317E-02
  -8   2   1       33.42       30.35        1.78 o   0.2546E-01
  -7   2   1      899.86      845.39        8.34 o   0.3089E-03
  -6   2   1      519.62      389.13        5.34 o   0.9518E-03
  -5   2   1      693.27      642.01        4.94 o   0.4917E-03
  -4   2   1      927.07      858.47        5.61 o   0.2998E-03
  -3   2   1     1315.18     1310.13        5.75 o   0.1503E-03
  -2   2   1       50.14       52.19        1.11 o   0.1561E-01
  -1   2   1     3735.00     3699.10        9.00 o   0.2170E-04
   0   2   1     1077.94     1112.65        4.88 o   0.2048E-03
   1   2   1      663.91      615.74        3.83 o   0.5267E-03
   2   2   1    29108.26    29916.96       39.53 o   0.3681E-06
   3   2   1    14001.46    13500.72       18.75 o   0.1703E-05
   4   2   1        8.40        9.09        1.01 o   0.9662E-01
   5   2   1     3228.57     2900.31       11.76 o   0.3224E-04
   6   2   1     1970.53     1782.87       10.52 o   0.8003E-04
   7   2   1     2372.49     2257.04       11.69 o   0.5412E-04
   8   2   1      127.39      123.15        3.12 o   0.5197E-02
   9   2   1      623.55      637.27        8.39 o   0.5173E-03
  10   2   1      244.03      282.88        3.96 o   0.1936E-02
  11   2   1      159.54      174.11        3.11 o   0.3669E-02
  12   2   1       15.94       17.28        1.46 o   0.4714E-01
  13   2   1       30.95       34.27        1.77 o   0.2456E-01
  14   2   1      374.15      352.13        4.90 o   0.1285E-02
 -14   3   1      181.83      163.59        3.39 o   0.3773E-02
 -13   3   1      354.59      355.94        5.55 o   0.1261E-02
 -12   3   1      555.87      590.30        6.79 o   0.6033E-03
 -11   3   1       36.47       34.28        1.79 o   0.2285E-01
 -10   3   1      470.49      470.73        6.02 o   0.8454E-03
  -9   3   1        0.26        0.83        1.29 o   0.8413E-01
  -8   3   1      628.58      585.83        7.99 o   0.5619E-03
  -7   3   1       92.62      112.05        3.09 o   0.6534E-02
  -6   3   1     2712.71     2483.63       13.37 o   0.4382E-04
  -5   3   1      578.19      529.43        6.00 o   0.6636E-03
  -4   3   1        5.63        6.34        0.77 o   0.1444E+00
  -3   3   1      172.93      196.02        2.29 o   0.3192E-02
  -2   3   1      175.74      184.01        1.89 o   0.3386E-02
  -1   3   1       29.47       21.18        0.92 o   0.3600E-01
   0   3   1      972.45     1002.68        4.62 o   0.2489E-03
   1   3   1     5837.11     5776.85       13.04 o   0.9189E-05
   2   3   1     1283.46     1251.60        5.39 o   0.1611E-03
   3   3   1      235.76      218.11        3.04 o   0.2487E-02
   4   3   1      881.93      756.31        5.80 o   0.3538E-03
   5   3   1     2094.63     1842.51        9.89 o   0.7421E-04
   6   3   1       94.26       84.41        2.49 o   0.8081E-02
   7   3   1     1244.47     1240.83        9.95 o   0.1658E-03
   8   3   1      556.55      592.41        7.36 o   0.6039E-03
   9   3   1        3.90        5.13        1.30 o   0.1491E+00
  10   3   1       13.82       16.52        0.97 o   0.5480E-01
  11   3   1       17.78       24.21        1.23 o   0.3722E-01
  12   3   1       47.06       45.43        2.01 o   0.1702E-01
  13   3   1        2.62        4.42        1.16 o   0.1982E+00
  14   3   1        4.23        3.39        0.98 o   0.1937E+00
 -14   4   1       -0.40        0.21        0.73 o   0.7676E+00
 -13   4   1      119.52      139.35        3.53 o   0.4963E-02
 -12   4   1        1.92        1.89        1.56 o   0.2311E+00
 -11   4   1       95.61       98.11        3.45 o   0.7133E-02
 -10   4   1        4.27        5.26        0.99 o   0.1586E+00
  -9   4   1       24.71       23.49        1.99 o   0.3247E-01
  -8   4   1       78.08       82.82        3.11 o   0.8922E-02
  -7   4   1      548.71      552.17        6.72 o   0.6506E-03
  -6   4   1        1.47        0.02        1.13 o   0.5549E+00
  -5   4   1       47.00       40.14        1.94 o   0.1810E-01
  -4   4   1     6009.63     5278.24       15.67 o   0.1004E-04
  -3   4   1      455.71      453.93        3.92 o   0.8931E-03
  -2   4   1     1224.33     1182.44        6.36 o   0.1772E-03
  -1   4   1     1475.82     1400.08        6.43 o   0.1301E-03
   0   4   1       33.93       29.24        1.13 o   0.2724E-01
   1   4   1      518.53      542.25        3.82 o   0.6870E-03
   2   4   1      932.59      930.13        5.82 o   0.2734E-03
   3   4   1      892.89      827.88        6.74 o   0.3192E-03
   4   4   1     1602.66     1575.49        9.08 o   0.1067E-03
   5   4   1        5.05        6.38        1.00 o   0.1401E+00
   6   4   1      160.49      148.82        3.80 o   0.4074E-02
   7   4   1       30.29       25.51        1.96 o   0.2862E-01
   8   4   1      506.65      537.47        7.76 o   0.6955E-03
   9   4   1     1465.56     1510.11       11.97 o   0.1192E-03
  10   4   1      136.81      160.55        2.97 o   0.4296E-02
  11   4   1       49.74       54.80        2.43 o   0.1440E-01
  12   4   1       21.49       23.70        1.87 o   0.3366E-01
  13   4   1       21.61       20.53        1.60 o   0.3922E-01
  14   4   1        2.14        3.54        1.26 o   0.2034E+00
 -14   5   1      166.39      149.04        3.85 o   0.4041E-02
 -13   5   1       55.08       37.47        2.50 o   0.1772E-01
 -12   5   1        7.70        6.92        1.40 o   0.1043E+00
 -11   5   1      123.37      120.89        4.05 o   0.5210E-02
 -10   5   1       80.18       87.40        2.41 o   0.8587E-02
  -9   5   1      338.68      382.38        5.04 o   0.1229E-02
  -8   5   1      114.47      128.13        4.13 o   0.5147E-02
  -7   5   1      519.90      528.70        7.16 o   0.7066E-03
  -6   5   1       20.70       15.10        1.72 o   0.4675E-01
  -5   5   1      323.59      376.89        6.06 o   0.1238E-02
  -4   5   1      173.88      149.11        3.36 o   0.3954E-02
  -3   5   1        2.89        0.63        0.88 o   0.4613E+00
  -2   5   1       66.20       81.42        1.84 o   0.9577E-02
  -1   5   1       82.21       83.48        1.94 o   0.9141E-02
   0   5   1      919.92      875.96        6.62 o   0.2980E-03
   1   5   1       49.36       34.80        1.48 o   0.2152E-01
   2   5   1      563.91      516.01        4.77 o   0.6919E-03
   3   5   1     3906.94     3500.71       14.96 o   0.2250E-04
   4   5   1       11.85       11.31        1.21 o   0.7305E-01
   5   5   1       13.95        9.29        1.40 o   0.6868E-01
   6   5   1       -0.52        0.41        0.80 o   0.5226E+00
   7   5   1        6.02        8.85        1.45 o   0.9952E-01
   8   5   1       22.95       23.42        2.25 o   0.3251E-01
   9   5   1      991.73     1043.88        8.12 o   0.2340E-03
  10   5   1       54.71       57.41        2.25 o   0.1327E-01
  11   5   1        8.88        5.74        1.46 o   0.1009E+00
  12   5   1       11.07        9.52        1.50 o   0.7450E-01
  13   5   1        0.59        0.60        0.68 o   0.5679E+00
 -13   6   1      231.31      190.53        3.89 o   0.2833E-02
 -12   6   1        1.05        0.71        1.11 o   0.4675E+00
 -11   6   1       40.37       37.51        2.13 o   0.2020E-01
 -10   6   1      474.37      489.46        6.63 o   0.7974E-03
  -9   6   1      334.29      435.22        5.74 o   0.1090E-02
  -8   6   1       95.65      112.50        3.01 o   0.6396E-02
  -7   6   1      141.39      160.65        4.79 o   0.3914E-02
  -6   6   1       57.58       66.94        3.10 o   0.1146E-01
  -5   6   1     1041.38     1014.53       10.97 o   0.2286E-03
  -4   6   1      375.34      394.98        6.03 o   0.1129E-02
  -3   6   1      203.06      212.85        3.51 o   0.2774E-02
  -2   6   1      183.20      201.38        3.43 o   0.2984E-02
  -1   6   1      136.84      121.06        3.01 o   0.5329E-02
   0   6   1      385.43      418.87        4.73 o   0.1064E-02
   1   6   1       28.57       33.91        1.42 o   0.2597E-01
   2   6   1      181.54      156.93        3.50 o   0.3698E-02
   3   6   1       14.09       10.65        1.25 o   0.7037E-01
   4   6   1      807.60      818.41        8.10 o   0.3434E-03
   5   6   1       71.70       78.50        2.79 o   0.9532E-02
   6   6   1      604.82      658.60        9.27 o   0.5053E-03
   7   6   1     1156.55     1198.74       13.95 o   0.1761E-03
   8   6   1      434.37      491.00        5.41 o   0.8510E-03
   9   6   1        1.36        1.78        1.07 o   0.3311E+00
  10   6   1      732.65      766.79        8.18 o   0.3930E-03
  11   6   1        3.80        4.76        1.24 o   0.1463E+00
  12   6   1      109.91      103.42        3.03 o   0.6524E-02
  13   6   1       73.10       61.79        2.33 o   0.1181E-01
 -12   7   1       30.05       43.47        1.78 o   0.2024E-01
 -11   7   1       51.50       38.31        2.45 o   0.1780E-01
 -10   7   1       30.58       32.90        1.95 o   0.2516E-01
  -9   7   1        0.06        0.72        2.87 o   0.3690E-02
  -8   7   1       37.63       36.63        1.96 o   0.2175E-01
  -7   7   1      931.50      968.43        8.45 o   0.2606E-03
  -6   7   1       28.78       27.02        2.29 o   0.2697E-01
  -5   7   1       75.68       82.64        3.21 o   0.8843E-02
  -4   7   1      566.97      616.21        7.73 o   0.5736E-03
  -3   7   1        2.23        0.41        1.21 o   0.3765E+00
  -2   7   1        3.58        4.04        0.96 o   0.2279E+00
  -1   7   1        0.34        0.21        0.90 o   0.3563E+00
   0   7   1       64.89       50.13        2.24 o   0.1373E-01
   1   7   1     1261.18     1221.18        9.86 o   0.1671E-03
   2   7   1      371.81      383.99        5.71 o   0.1158E-02
   3   7   1     2119.72     2205.64       15.02 o   0.5989E-04
   4   7   1       69.69       61.81        2.70 o   0.1157E-01
   5   7   1     2464.31     2525.44       16.82 o   0.4591E-04
   6   7   1      259.56      279.57        4.04 o   0.1878E-02
   7   7   1       87.46       87.61        2.56 o   0.8172E-02
   8   7   1     1457.51     1542.28       10.43 o   0.1172E-03
   9   7   1      335.16      298.90        6.20 o   0.1519E-02
  10   7   1       27.09       28.50        1.86 o   0.2810E-01
  11   7   1      102.05      102.56        3.01 o   0.6827E-02
  12   7   1        3.69        2.13        0.95 o   0.2884E+00
 -11   8   1       10.40        8.79        1.22 o   0.9036E-01
 -10   8   1      190.00      190.61        4.06 o   0.3068E-02
  -9   8   1        1.82        1.57        1.42 o   0.2555E+00
  -8   8   1       10.48       11.96        1.62 o   0.6673E-01
  -7   8   1        1.93        0.12        1.18 o   0.4827E+00
  -6   8   1      357.52      375.11        5.96 o   0.1203E-02
  -5   8   1       -0.04        0.26        3.18 o   0.2445E-02
  -4   8   1       73.77       72.57        2.57 o   0.9858E-02
  -3   8   1      116.33      132.41        3.99 o   0.5102E-02
  -2   8   1       10.64        7.44        1.43 o   0.8828E-01
  -1   8   1       42.24       37.41        2.03 o   0.2041E-01
   0   8   1       17.82       17.00        1.64 o   0.4840E-01
   1   8   1       19.00       18.31        1.68 o   0.4216E-01
   2   8   1      461.61      516.83        7.39 o   0.7631E-03
   3   8   1      492.84      554.24        7.69 o   0.6852E-03
   4   8   1        3.03        0.77        1.00 o   0.3910E+00
   5   8   1      122.45      123.20        3.21 o   0.5482E-02
   6   8   1      492.69      476.92        6.12 o   0.7883E-03
   7   8   1       20.95       22.48        1.66 o   0.3725E-01
   8   8   1      327.38      355.96        5.42 o   0.1345E-02
   9   8   1      156.75      151.25        3.64 o   0.4232E-02
  10   8   1       14.22        5.17        1.58 o   0.9337E-01
  11   8   1       33.40       30.61        1.97 o   0.2596E-01
 -10   9   1       88.86       70.01        2.34 o   0.1012E-01
  -9   9   1       43.71       45.99        1.80 o   0.1761E-01
  -8   9   1       26.84       19.77        1.89 o   0.3445E-01
  -7   9   1        2.78        5.70        1.28 o   0.1604E+00
  -6   9   1        4.47        4.79        1.52 o   0.1330E+00
  -5   9   1      154.87      138.39        4.94 o   0.4224E-02
  -4   9   1       74.94       71.08        2.87 o   0.1025E-01
  -3   9   1      162.02      163.41        3.69 o   0.3846E-02
  -2   9   1     1846.80     1852.24       11.07 o   0.8169E-04
  -1   9   1      697.75      744.59        6.61 o   0.4188E-03
   0   9   1      185.62      193.83        3.62 o   0.3103E-02
   1   9   1       74.37       84.71        2.38 o   0.9028E-02
   2   9   1      219.79      247.47        3.90 o   0.2294E-02
   3   9   1      361.65      397.71        5.09 o   0.1151E-02
   4   9   1       33.60       38.60        2.09 o   0.2096E-01
   5   9   1       39.07       34.33        2.97 o   0.2024E-01
   6   9   1        3.22        2.30        1.67 o   0.1826E+00
   7   9   1       46.48       50.64        2.54 o   0.1547E-01
   8   9   1      162.27      153.05        3.48 o   0.4081E-02
   9   9   1       85.66       82.01        2.82 o   0.8678E-02
  10   9   1      135.32      114.00        3.40 o   0.5635E-02
  -9  10   1        8.71        6.64        2.06 o   0.8933E-01
  -8  10   1      271.90      222.49        4.76 o   0.2268E-02
  -7  10   1        5.44        3.17        1.17 o   0.1841E+00
  -6  10   1        1.34        1.73        1.50 o   0.2479E+00
  -5  10   1       21.57       23.39        2.81 o   0.2951E-01
  -4  10   1        3.64        2.03        1.73 o   0.1802E+00
  -3  10   1       89.74      103.25        4.04 o   0.6684E-02
  -2  10   1        5.39        5.03        1.57 o   0.1281E+00
  -1  10   1      736.68      707.62        9.51 o   0.4192E-03
   0  10   1      849.33      873.19       11.08 o   0.3067E-03
   1  10   1      633.14      653.64        8.31 o   0.5066E-03
   2  10   1      215.48      225.69        5.04 o   0.2494E-02
   3  10   1        1.00        1.10        0.70 o   0.3242E+00
   4  10   1      130.64      138.27        4.40 o   0.4612E-02
   5  10   1       22.84       28.74        1.89 o   0.3042E-01
   6  10   1        3.70        0.66        1.18 o   0.3171E+00
   7  10   1      252.41      245.33        4.75 o   0.2157E-02
   8  10   1       59.61       60.15        2.06 o   0.1268E-01
  -7  11   1       32.89       17.36        2.19 o   0.3485E-01
  -6  11   1       47.92       50.72        2.32 o   0.1612E-01
  -5  11   1       86.58       75.94        3.29 o   0.8739E-02
  -4  11   1        8.40        8.10        1.67 o   0.8816E-01
  -3  11   1       60.17       49.41        2.84 o   0.1428E-01
  -2  11   1      158.30      161.42        4.85 o   0.3744E-02
  -1  11   1      659.99      630.15        8.31 o   0.5120E-03
   0  11   1       78.89       85.00        2.72 o   0.8772E-02
   1  11   1      445.27      423.49        5.98 o   0.9729E-03
   2  11   1      208.41      206.68        5.49 o   0.2655E-02
   3  11   1       60.97       73.48        2.83 o   0.1049E-01
   4  11   1        6.69        9.45        1.62 o   0.8073E-01
   5  11   1       14.10       19.85        1.53 o   0.4607E-01
   6  11   1        3.28        4.87        1.08 o   0.1892E+00
   7  11   1       20.37       15.33        2.10 o   0.4612E-01
  -4  12   1        8.47       10.41        1.24 o   0.8258E-01
  -3  12   1      165.85      137.10        4.19 o   0.4290E-02
  -2  12   1       54.47       47.57        2.69 o   0.1519E-01
  -1  12   1       99.01       98.65        3.19 o   0.7083E-02
   0  12   1       39.24       33.75        2.60 o   0.2135E-01
   1  12   1      993.64      872.40       10.62 o   0.2843E-03
   2  12   1       17.65       18.53        1.30 o   0.4758E-01
   3  12   1       36.34       45.34        1.64 o   0.1882E-01
   4  12   1        4.74        5.00        1.79 o   0.1201E+00
 -14   0   2      369.09      368.47        6.95 o   0.1195E-02
 -12   0   2     1109.90     1116.44       13.63 o   0.1972E-03
 -10   0   2       57.73       61.04        4.45 o   0.1076E-01
  -8   0   2      486.54      441.31        9.07 o   0.8355E-03
  -6   0   2      550.09      504.24        6.80 o   0.7025E-03
  -4   0   2      245.88      248.06        3.99 o   0.2154E-02
  -2   0   2      877.23        0.00        5.10 l   0.0000E+00
   0   0   2     1802.27        0.00        5.05 l   0.0000E+00
   2   0   2        3.61        3.53        0.90 o   0.2317E+00
   4   0   2     1912.33     1922.62       11.16 o   0.7509E-04
   6   0   2      139.59      146.40        4.42 o   0.4307E-02
   8   0   2     2397.65     2222.19       23.58 o   0.5283E-04
  10   0   2       10.76       10.50        1.47 o   0.7839E-01
  12   0   2     1449.68     1484.22       17.22 o   0.1198E-03
  14   0   2       -1.31        1.31        1.62 o   0.2423E+00
 -15   1   2      106.27       86.00        2.41 o   0.7723E-02
 -14   1   2       28.68       30.15        1.69 o   0.2791E-01
 -13   1   2       17.45       19.99        1.53 o   0.4389E-01
 -12   1   2      625.59      647.42        7.29 o   0.5152E-03
 -11   1   2     1407.85     1477.10        9.81 o   0.1260E-03
 -10   1   2       46.88       42.43        2.63 o   0.1701E-01
  -9   1   2       63.53       58.70        2.55 o   0.1257E-01
  -8   1   2      864.23      794.44        7.94 o   0.3367E-03
  -7   1   2       12.51       12.39        1.10 o   0.7292E-01
  -6   1   2     1244.94     1098.44        7.87 o   0.1896E-03
  -5   1   2       37.15       38.41        1.10 o   0.2276E-01
  -4   1   2      414.30      424.04        3.51 o   0.1002E-02
  -3   1   2       80.41       93.11        1.48 o   0.8156E-02
  -2   1   2      410.67      393.34        2.59 o   0.1089E-02
  -1   1   2     7499.48        0.00       11.63 l   0.0000E+00
   0   1   2       19.90        0.00        0.86 l   0.0000E+00
   1   1   2     1698.76        0.00        6.98 l   0.0000E+00
   2   1   2      224.20      201.21        2.74 o   0.2781E-02
   3   1   2      558.54      555.39        3.78 o   0.6472E-03
   4   1   2        8.30        7.57        0.75 o   0.1084E+00
   5   1   2      524.74      539.01        4.84 o   0.6941E-03
   6   1   2      193.44      196.31        3.20 o   0.3055E-02
   7   1   2     2366.25     2209.54       12.94 o   0.5524E-04
   8   1   2      148.64      141.22        3.67 o   0.4484E-02
   9   1   2      290.97      298.54        5.83 o   0.1648E-02
  10   1   2       21.22       24.88        1.29 o   0.3540E-01
  11   1   2       11.93        8.81        1.11 o   0.8475E-01
  12   1   2       41.66       46.01        2.00 o   0.1776E-01
  13   1   2      326.42      304.21        4.91 o   0.1568E-02
  14   1   2       52.78       49.50        2.07 o   0.1539E-01
 -15   2   2      253.71      237.02        4.52 o   0.2200E-02
 -14   2   2       20.76       22.40        1.33 o   0.3717E-01
 -13   2   2      102.77      113.28        2.97 o   0.6354E-02
 -12   2   2       14.13       15.44        1.61 o   0.5322E-01
 -11   2   2      316.23      347.80        5.08 o   0.1399E-02
 -10   2   2     1175.79     1193.22       11.78 o   0.1781E-03
  -9   2   2        8.78        9.38        1.25 o   0.8620E-01
  -8   2   2      153.65      165.37        3.47 o   0.3890E-02
  -7   2   2      265.91      253.34        4.32 o   0.2061E-02
  -6   2   2       44.68       42.91        1.61 o   0.1820E-01
  -5   2   2      331.91      348.96        3.46 o   0.1379E-02
  -4   2   2      285.10      274.07        2.87 o   0.1857E-02
  -3   2   2      291.62      321.32        2.51 o   0.1581E-02
  -2   2   2      237.58      266.57        2.14 o   0.2105E-02
  -1   2   2      638.28      659.77        4.41 o   0.4975E-03
   0   2   2      334.63      303.26        3.43 o   0.1538E-02
   1   2   2    17542.90    17805.92       27.56 o   0.1021E-05
   2   2   2     1624.77     1608.47        6.49 o   0.1032E-03
   3   2   2      543.38      567.59        4.42 o   0.6399E-03
   4   2   2     1241.70     1132.54        6.68 o   0.1838E-03
   5   2   2      185.76      152.61        2.75 o   0.3847E-02
   6   2   2       28.61       23.49        1.52 o   0.3255E-01
   7   2   2      240.61      206.97        4.19 o   0.2568E-02
   8   2   2       24.06       28.43        1.53 o   0.3021E-01
   9   2   2        1.37        0.71        1.10 o   0.4719E+00
  10   2   2      265.65      289.00        4.01 o   0.1829E-02
  11   2   2      659.87      690.02        6.39 o   0.4716E-03
  12   2   2      196.47      197.18        3.94 o   0.2988E-02
  13   2   2        7.95        6.49        1.08 o   0.1160E+00
  14   2   2      158.52      139.86        3.25 o   0.4398E-02
 -14   3   2       27.62       28.14        1.54 o   0.2999E-01
 -13   3   2      151.06      146.68        3.36 o   0.4325E-02
 -12   3   2       71.80       77.38        2.68 o   0.9675E-02
 -11   3   2       19.38       21.91        1.43 o   0.4067E-01
 -10   3   2      218.76      241.75        4.18 o   0.2368E-02
  -9   3   2      818.19      816.15        9.65 o   0.3333E-03
  -8   3   2      733.27      731.98        9.09 o   0.4056E-03
  -7   3   2       76.65       62.08        2.55 o   0.1108E-01
  -6   3   2      243.25      233.13        3.99 o   0.2329E-02
  -5   3   2       12.05       12.18        1.01 o   0.7302E-01
  -4   3   2     1852.81     1698.31        7.79 o   0.8979E-04
  -3   3   2       61.11       57.59        1.58 o   0.1369E-01
  -2   3   2     2108.31     2028.88        7.40 o   0.6637E-04
  -1   3   2     5425.71     5324.85       11.63 o   0.1072E-04
   0   3   2       91.26       92.95        1.58 o   0.7959E-02
   1   3   2     1357.56     1351.85        6.19 o   0.1420E-03
   2   3   2        2.32        1.61        0.74 o   0.4052E+00
   3   3   2      107.86      108.06        2.04 o   0.6494E-02
   4   3   2      291.72      268.93        3.37 o   0.1865E-02
   5   3   2     6278.02     5747.36       17.95 o   0.8787E-05
   6   3   2        0.87        4.96        0.51 o   0.2312E+00
   7   3   2       23.43       14.12        1.58 o   0.4635E-01
   8   3   2       17.48       18.91        1.53 o   0.4459E-01
   9   3   2       54.38       52.48        2.89 o   0.1363E-01
  10   3   2      372.57      386.78        4.35 o   0.1158E-02
  11   3   2      593.63      621.69        6.39 o   0.5567E-03
  12   3   2      223.86      239.05        4.07 o   0.2365E-02
  13   3   2        7.78        5.54        1.11 o   0.1235E+00
  14   3   2       20.39       17.15        1.26 o   0.4535E-01
 -14   4   2      143.99      116.00        3.19 o   0.5381E-02
 -13   4   2       25.20       30.62        1.84 o   0.2866E-01
 -12   4   2        6.56       10.05        1.42 o   0.9173E-01
 -11   4   2       -1.95        0.02        1.13 o   0.5118E+00
 -10   4   2      517.56      538.41        6.01 o   0.6951E-03
  -9   4   2       24.05       23.29        2.15 o   0.3099E-01
  -8   4   2      165.67      164.13        4.28 o   0.3568E-02
  -7   4   2      262.76      283.58        4.81 o   0.1848E-02
  -6   4   2     1220.68     1219.47        9.52 o   0.1697E-03
  -5   4   2       13.99       18.56        1.22 o   0.5071E-01
  -4   4   2     3025.05     2644.85       11.80 o   0.3785E-04
  -3   4   2      370.32      329.60        3.63 o   0.1367E-02
  -2   4   2       50.37       46.19        1.40 o   0.1736E-01
  -1   4   2        5.01        4.10        0.59 o   0.1925E+00
   0   4   2        9.05        9.45        0.72 o   0.9311E-01
   1   4   2     1194.37     1140.56        6.38 o   0.1895E-03
   2   4   2     7872.58     7627.25       16.21 o   0.5294E-05
   3   4   2       71.81       72.30        2.04 o   0.1061E-01
   4   4   2      460.85      458.91        5.28 o   0.8608E-03
   5   4   2       47.08       42.15        1.91 o   0.1791E-01
   6   4   2      399.89      369.76        5.38 o   0.1150E-02
   7   4   2      548.62      570.51        7.14 o   0.6310E-03
   8   4   2        3.75        2.02        1.23 o   0.2447E+00
   9   4   2       30.96       30.43        1.47 o   0.2673E-01
  10   4   2     1279.09     1310.91        9.77 o   0.1526E-03
  11   4   2       -2.80        0.11        1.31 o   0.3704E+00
  12   4   2      227.96      241.67        4.45 o   0.2314E-02
  13   4   2      105.68      105.51        2.78 o   0.6653E-02
  14   4   2        5.64        1.26        1.52 o   0.1985E+00
 -14   5   2       38.65       21.49        2.06 o   0.2991E-01
 -13   5   2       28.85       24.13        1.99 o   0.3024E-01
 -12   5   2       78.02       83.36        3.57 o   0.8385E-02
 -11   5   2       49.43       58.37        2.85 o   0.1314E-01
 -10   5   2        2.59        5.15        1.09 o   0.1765E+00
  -9   5   2      317.87      351.92        4.87 o   0.1377E-02
  -8   5   2       10.80        8.83        1.53 o   0.7739E-01
  -7   5   2      306.85      354.48        6.35 o   0.1387E-02
  -6   5   2      526.16      578.49        7.70 o   0.6304E-03
  -5   5   2      438.73      428.64        5.85 o   0.9376E-03
  -4   5   2      223.60      228.11        4.22 o   0.2435E-02
  -3   5   2     2499.50     2378.31       11.47 o   0.4900E-04
  -2   5   2       11.42        8.27        0.95 o   0.9137E-01
  -1   5   2      279.69      223.74        3.91 o   0.2260E-02
   0   5   2       37.85       26.17        1.67 o   0.2720E-01
   1   5   2      755.86      733.04        5.76 o   0.3996E-03
   2   5   2        1.33        0.20        0.78 o   0.8545E+00
   3   5   2      244.57      207.40        4.07 o   0.2499E-02
   4   5   2      181.59      171.41        3.63 o   0.3447E-02
   5   5   2      485.87      535.81        6.34 o   0.7231E-03
   6   5   2      678.10      728.79        9.98 o   0.4239E-03
   7   5   2     1032.07     1047.50       11.11 o   0.2202E-03
   8   5   2      789.53      822.10       10.20 o   0.3425E-03
   9   5   2       45.20       42.19        1.99 o   0.1834E-01
  10   5   2       13.05       18.69        1.60 o   0.5005E-01
  11   5   2        3.16       10.34        1.51 o   0.9367E-01
  12   5   2        9.57       14.71        1.22 o   0.6236E-01
  13   5   2      122.63      125.71        2.83 o   0.5544E-02
 -13   6   2       42.25       39.67        1.92 o   0.2039E-01
 -12   6   2       75.82       63.75        2.79 o   0.1104E-01
 -11   6   2       10.08       10.51        1.50 o   0.7400E-01
 -10   6   2      263.31      309.50        5.49 o   0.1676E-02
  -9   6   2      817.89      878.71        9.38 o   0.3150E-03
  -8   6   2     1435.83     1490.56       10.42 o   0.1218E-03
  -7   6   2     1203.02     1258.37       14.47 o   0.1625E-03
  -6   6   2      218.00      246.19        5.83 o   0.2266E-02
  -5   6   2       80.73       92.28        3.24 o   0.7926E-02
  -4   6   2      679.30      698.95        7.67 o   0.4492E-03
  -3   6   2      803.95      766.04        7.84 o   0.3693E-03
  -2   6   2     1714.82     1679.24       10.12 o   0.9493E-04
  -1   6   2     1049.26      995.91        7.94 o   0.2358E-03
   0   6   2      898.69      976.74        7.33 o   0.2629E-03
   1   6   2        9.64        5.83        1.10 o   0.1194E+00
   2   6   2      129.19      119.75        2.91 o   0.5584E-02
   3   6   2      327.62      319.83        4.87 o   0.1506E-02
   4   6   2      542.00      553.98        6.75 o   0.6557E-03
   5   6   2      319.48      343.27        5.59 o   0.1394E-02
   6   6   2      100.46      122.74        3.90 o   0.5799E-02
   7   6   2       78.83       72.77        2.67 o   0.9648E-02
   8   6   2      286.45      308.32        4.54 o   0.1621E-02
   9   6   2       -2.39        0.24        1.12 o   0.4441E+00
  10   6   2       15.42       19.39        1.52 o   0.4396E-01
  11   6   2        2.98        3.52        1.20 o   0.1907E+00
  12   6   2       27.88       25.43        1.57 o   0.3176E-01
 -12   7   2        5.39        5.21        0.94 o   0.1569E+00
 -11   7   2      474.60      421.99        7.31 o   0.9087E-03
 -10   7   2       13.31       11.92        1.66 o   0.6030E-01
  -9   7   2       27.86       18.18        2.24 o   0.3445E-01
  -8   7   2      730.98      788.75        7.44 o   0.3822E-03
  -7   7   2       52.02       63.72        2.10 o   0.1295E-01
  -6   7   2      440.71      468.74        7.86 o   0.8474E-03
  -5   7   2      128.28      136.88        4.22 o   0.4717E-02
  -4   7   2      257.07      285.72        5.63 o   0.1845E-02
  -3   7   2      507.65      489.76        6.72 o   0.7696E-03
  -2   7   2      111.35      130.62        3.18 o   0.5373E-02
  -1   7   2       66.25       65.91        2.33 o   0.1108E-01
   0   7   2      719.50      731.43        7.17 o   0.4132E-03
   1   7   2      133.58      147.06        3.34 o   0.4544E-02
   2   7   2       65.01       72.56        2.60 o   0.1066E-01
   3   7   2      325.81      331.10        5.50 o   0.1450E-02
   4   7   2      437.04      485.29        6.50 o   0.8493E-03
   5   7   2      123.79      129.18        3.69 o   0.5170E-02
   6   7   2      409.94      452.34        5.24 o   0.9474E-03
   7   7   2      354.41      389.27        5.05 o   0.1187E-02
   8   7   2      154.42      138.06        3.80 o   0.4345E-02
   9   7   2      222.85      232.47        4.40 o   0.2357E-02
  10   7   2       49.16       46.58        2.31 o   0.1599E-01
  11   7   2      322.72      293.76        5.03 o   0.1643E-02
  12   7   2      183.28      177.75        3.34 o   0.3320E-02
 -11   8   2        0.25        0.62        0.97 o   0.2569E+00
 -10   8   2      124.68      116.95        3.51 o   0.5552E-02
  -9   8   2      107.45      119.68        3.84 o   0.5748E-02
  -8   8   2      126.06      108.62        4.04 o   0.5738E-02
  -7   8   2     1362.21     1425.62       13.23 o   0.1330E-03
  -6   8   2       74.22       85.53        2.99 o   0.8853E-02
  -5   8   2      764.84      745.26        8.10 o   0.3923E-03
  -4   8   2        7.73        5.72        1.33 o   0.1183E+00
  -3   8   2       14.71       21.55        1.76 o   0.4318E-01
  -2   8   2     1234.27     1293.59       10.85 o   0.1586E-03
  -1   8   2        7.32       10.06        1.37 o   0.8564E-01
   0   8   2      424.22      467.18        6.39 o   0.8878E-03
   1   8   2      176.85      195.02        4.43 o   0.3082E-02
   2   8   2       18.05       15.22        1.70 o   0.4954E-01
   3   8   2     2149.66     2300.28       15.76 o   0.5677E-04
   4   8   2       36.41       33.60        1.76 o   0.2348E-01
   5   8   2        0.29        0.36        1.03 o   0.2053E+00
   6   8   2        5.28        5.52        1.11 o   0.1409E+00
   7   8   2       17.39       17.34        1.70 o   0.4705E-01
   8   8   2        9.02        8.75        1.35 o   0.9019E-01
   9   8   2        1.08        1.88        1.35 o   0.2983E+00
  10   8   2        2.78        2.33        1.29 o   0.2226E+00
  11   8   2        1.64        0.07        1.18 o   0.4935E+00
 -10   9   2      200.82      198.85        4.26 o   0.2906E-02
  -9   9   2        6.54        6.13        1.15 o   0.1288E+00
  -8   9   2        2.46        2.33        1.42 o   0.2112E+00
  -7   9   2       84.00       75.29        3.82 o   0.8813E-02
  -6   9   2      111.53      105.54        4.49 o   0.5832E-02
  -5   9   2       -1.84        0.30        1.57 o   0.3009E+00
  -4   9   2      999.66     1026.35        9.83 o   0.2350E-03
  -3   9   2       -3.31        0.02        1.18 o   0.3879E+00
  -2   9   2      808.23      844.96        7.01 o   0.3384E-03
  -1   9   2       89.18       97.09        2.54 o   0.7710E-02
   0   9   2       -1.26        0.06        1.14 o   0.5769E+00
   1   9   2        8.34        7.16        1.03 o   0.1074E+00
   2   9   2     1738.40     1797.63       11.29 o   0.8786E-04
   3   9   2      122.16      122.57        3.22 o   0.5421E-02
   4   9   2       84.89       90.08        2.88 o   0.8094E-02
   5   9   2       43.66       50.05        2.80 o   0.1547E-01
   6   9   2        5.63        7.03        1.55 o   0.1084E+00
   7   9   2       22.75       28.63        1.73 o   0.3076E-01
   8   9   2      736.36      731.81        8.30 o   0.4062E-03
   9   9   2       12.80        9.46        1.50 o   0.7060E-01
  10   9   2        0.55        0.98        0.64 o   0.5322E+00
  -9  10   2      122.20       97.24        3.80 o   0.6564E-02
  -8  10   2       10.93        7.80        1.42 o   0.8671E-01
  -7  10   2        5.90        7.33        1.41 o   0.1042E+00
  -6  10   2      209.48      208.33        5.46 o   0.2690E-02
  -5  10   2       17.69       21.27        2.14 o   0.3730E-01
  -4  10   2      191.32      204.27        5.65 o   0.2765E-02
  -3  10   2      599.00      625.20        9.89 o   0.5304E-03
  -2  10   2       86.32       92.22        3.17 o   0.7704E-02
  -1  10   2       12.38       13.94        1.56 o   0.6138E-01
   0  10   2       65.16       64.74        2.91 o   0.1137E-01
   1  10   2       47.15       43.45        2.62 o   0.1712E-01
   2  10   2      242.80      246.75        5.60 o   0.2161E-02
   3  10   2       41.13       45.41        2.74 o   0.1699E-01
   4  10   2      200.62      204.72        5.71 o   0.2735E-02
   5  10   2        8.18        9.42        1.53 o   0.8184E-01
   6  10   2       15.86       15.18        1.39 o   0.5327E-01
   7  10   2       24.47       24.95        1.73 o   0.3065E-01
   8  10   2      378.78      276.97        4.98 o   0.1577E-02
  -7  11   2        3.27        0.80        1.22 o   0.3124E+00
  -6  11   2       27.87       25.61        2.06 o   0.2963E-01
  -5  11   2        0.21        1.44        1.76 o   0.2558E-01
  -4  11   2       23.87       20.75        2.33 o   0.3404E-01
  -3  11   2       -1.95        0.06        1.73 o   0.2701E+00
  -2  11   2      296.48      306.40        6.38 o   0.1586E-02
  -1  11   2       49.43       51.05        2.48 o   0.1492E-01
   0  11   2       37.97       37.54        2.12 o   0.2170E-01
   1  11   2      600.70      575.21        7.77 o   0.5921E-03
   2  11   2      266.19      265.99        5.21 o   0.1945E-02
   3  11   2      727.74      675.38        9.59 o   0.4436E-03
   4  11   2        6.08        6.76        1.34 o   0.1076E+00
   5  11   2        1.45        1.74        1.06 o   0.3389E+00
   6  11   2       66.65       62.07        2.50 o   0.1186E-01
  -4  12   2       38.27       43.54        2.70 o   0.1771E-01
  -3  12   2        3.15        3.95        1.25 o   0.1918E+00
  -2  12   2        2.57        0.91        1.22 o   0.3489E+00
  -1  12   2       23.23       18.78        1.83 o   0.4051E-01
   0  12   2       52.42       49.45        3.03 o   0.1463E-01
   1  12   2       28.81       24.22        1.72 o   0.3216E-01
   2  12   2      213.66      217.43        3.96 o   0.2602E-02
   3  12   2       13.44       16.63        1.61 o   0.5219E-01
 -15   0   3        6.92        0.94        1.29 o   0.2024E+00
 -13   0   3     1639.97     1660.97       19.35 o   0.9700E-04
 -11   0   3      192.12      201.70        4.92 o   0.2852E-02
  -9   0   3      188.72      167.06        5.61 o   0.3276E-02
  -7   0   3      448.33      433.97        6.88 o   0.9204E-03
  -5   0   3     1872.64     1695.11       11.32 o   0.8843E-04
  -3   0   3     2167.24     2052.69       10.68 o   0.6341E-04
  -1   0   3     8467.55        0.00       14.43 l   0.0000E+00
   1   0   3     2412.49     2552.01        7.80 o   0.4576E-04
   3   0   3     1214.77     1065.56        8.80 o   0.1979E-03
   5   0   3      270.27      279.21        5.87 o   0.1817E-02
   7   0   3      581.94      584.51       11.54 o   0.5602E-03
   9   0   3       48.88       53.73        4.19 o   0.1209E-01
  11   0   3      445.59      455.28        7.31 o   0.8753E-03
  13   0   3       62.61       63.98        3.93 o   0.1034E-01
 -15   1   3        8.79       11.27        0.95 o   0.8131E-01
 -14   1   3       65.55       66.29        2.32 o   0.1148E-01
 -13   1   3      106.80      110.38        3.33 o   0.6182E-02
 -12   1   3      515.84      522.42        6.60 o   0.7086E-03
 -11   1   3        2.54        1.32        1.06 o   0.3512E+00
 -10   1   3      263.75      275.26        5.50 o   0.1853E-02
  -9   1   3        0.87        2.47        0.62 o   0.3148E+00
  -8   1   3        3.41        2.42        1.02 o   0.2594E+00
  -7   1   3      640.01      547.36        5.79 o   0.6068E-03
  -6   1   3     1427.67     1181.75        7.78 o   0.1599E-03
  -5   1   3     2254.63     1986.50        8.49 o   0.6490E-04
  -4   1   3      139.98      145.22        2.00 o   0.4636E-02
  -3   1   3      222.35      209.27        2.14 o   0.2701E-02
  -2   1   3     1232.96     1257.22        5.83 o   0.1627E-03
  -1   1   3    16378.54    17139.12       16.28 o   0.1125E-05
   0   1   3     9623.31    10215.98       15.07 o   0.3156E-05
   1   1   3    25735.64    28408.49       33.30 o   0.4268E-06
   2   1   3    11978.27    12535.97       20.19 o   0.2089E-05
   3   1   3       31.32       37.91        0.94 o   0.2365E-01
   4   1   3        1.99        0.44        0.51 o   0.8425E+00
   5   1   3        4.88        3.70        0.85 o   0.1947E+00
   6   1   3       78.79       71.46        2.69 o   0.9907E-02
   7   1   3       24.04       27.17        1.84 o   0.3050E-01
   8   1   3      315.20      324.74        6.13 o   0.1455E-02
   9   1   3      310.17      308.11        6.73 o   0.1521E-02
  10   1   3      259.57      280.22        3.68 o   0.1908E-02
  11   1   3       59.34       65.56        1.88 o   0.1238E-01
  12   1   3      228.32      231.92        4.06 o   0.2416E-02
  13   1   3       57.04       60.44        2.31 o   0.1271E-01
  14   1   3        0.39        0.53        0.78 o   0.5507E+00
 -15   2   3      186.61      172.44        3.92 o   0.3480E-02
 -14   2   3      211.77      191.11        3.78 o   0.2959E-02
 -13   2   3      305.18      319.53        5.11 o   0.1554E-02
 -12   2   3      201.55      244.39        5.47 o   0.2357E-02
 -11   2   3       10.95       21.09        1.35 o   0.4767E-01
 -10   2   3      224.76      260.07        5.62 o   0.2102E-02
  -9   2   3       61.98       69.77        2.85 o   0.1097E-01
  -8   2   3        6.92        3.45        1.08 o   0.1765E+00
  -7   2   3       52.49       42.49        1.98 o   0.1686E-01
  -6   2   3      765.11      683.23        6.10 o   0.4191E-03
  -5   2   3      210.27      178.61        3.00 o   0.3166E-02
  -4   2   3      124.86      118.01        2.19 o   0.5668E-02
  -3   2   3     1761.18     1603.57        6.13 o   0.9785E-04
  -2   2   3      614.92      603.31        3.94 o   0.5625E-03
  -1   2   3      644.96      622.39        4.25 o   0.5324E-03
   0   2   3     2671.70     2738.71       10.04 o   0.3938E-04
   1   2   3    23791.54    24399.11       26.53 o   0.5514E-06
   2   2   3    11764.93    11498.89       19.35 o   0.2363E-05
   3   2   3     6603.59     6453.88       15.47 o   0.7354E-05
   4   2   3       27.75       29.76        1.05 o   0.2884E-01
   5   2   3      761.10      698.00        5.57 o   0.4229E-03
   6   2   3       84.79       96.56        2.42 o   0.7770E-02
   7   2   3        1.82        0.23        1.14 o   0.4676E+00
   8   2   3      293.59      292.33        5.62 o   0.1671E-02
   9   2   3       41.94       49.73        2.84 o   0.1594E-01
  10   2   3     2097.32     2158.73       10.26 o   0.6175E-04
  11   2   3       34.11       35.27        1.56 o   0.2314E-01
  12   2   3       18.25       17.64        1.40 o   0.4525E-01
  13   2   3      140.92      140.23        3.06 o   0.4730E-02
  14   2   3      233.46      211.26        3.83 o   0.2657E-02
 -14   3   3        1.02        4.04        1.09 o   0.2315E+00
 -13   3   3       25.26       32.65        1.60 o   0.2711E-01
 -12   3   3       87.13       88.21        3.25 o   0.7908E-02
 -11   3   3       19.57       20.58        1.65 o   0.4002E-01
 -10   3   3     1165.35     1159.05        9.47 o   0.1858E-03
  -9   3   3       51.27       58.74        2.63 o   0.1340E-01
  -8   3   3       31.58       23.56        1.94 o   0.2947E-01
  -7   3   3     1113.22     1026.41        9.19 o   0.2171E-03
  -6   3   3       93.45       96.60        2.64 o   0.7614E-02
  -5   3   3     1368.38     1269.75        8.24 o   0.1506E-03
  -4   3   3      177.80      172.87        2.70 o   0.3601E-02
  -3   3   3       12.42        9.68        0.82 o   0.8542E-01
  -2   3   3      459.52      465.93        3.81 o   0.8553E-03
  -1   3   3     4685.72     4510.04       11.93 o   0.1462E-04
   0   3   3      155.27      170.21        2.16 o   0.3883E-02
   1   3   3     1272.78     1275.63        5.80 o   0.1591E-03
   2   3   3      183.19      220.44        2.23 o   0.2825E-02
   3   3   3      612.08      623.73        4.50 o   0.5469E-03
   4   3   3     3971.85     3645.94       13.07 o   0.2111E-04
   5   3   3      100.85      113.62        2.54 o   0.6263E-02
   6   3   3       14.17       12.22        1.43 o   0.6340E-01
   7   3   3       22.30       21.41        1.87 o   0.3552E-01
   8   3   3      215.74      231.36        5.08 o   0.2414E-02
   9   3   3      508.63      520.75        8.53 o   0.6974E-03
  10   3   3       31.47       37.03        1.54 o   0.2298E-01
  11   3   3       30.90       31.75        1.70 o   0.2506E-01
  12   3   3      177.38      185.35        3.58 o   0.3331E-02
  13   3   3       18.20       23.06        1.38 o   0.4035E-01
  14   3   3        1.58        0.61        1.11 o   0.4671E+00
 -14   4   3      329.42      295.65        5.10 o   0.1605E-02
 -13   4   3        0.98        0.45        0.57 o   0.5104E+00
 -12   4   3        6.78        3.35        1.61 o   0.1342E+00
 -11   4   3      141.88      166.52        3.46 o   0.3994E-02
 -10   4   3       77.90       83.29        2.44 o   0.9127E-02
  -9   4   3      259.48      269.34        5.93 o   0.1898E-02
  -8   4   3       95.93       93.67        3.35 o   0.7200E-02
  -7   4   3        9.93       13.18        1.29 o   0.6940E-01
  -6   4   3      938.55      902.49        9.18 o   0.2810E-03
  -5   4   3     1111.56     1028.21        8.07 o   0.2195E-03
  -4   4   3       26.86       21.73        1.26 o   0.3546E-01
  -3   4   3      533.41      500.72        4.67 o   0.7332E-03
  -2   4   3        8.31        6.29        0.80 o   0.1215E+00
  -1   4   3     2866.52     2663.55        9.81 o   0.3930E-04
   0   4   3      388.72      376.73        3.69 o   0.1176E-02
   1   4   3      268.28      297.52        3.11 o   0.1788E-02
   2   4   3      101.19      115.95        1.94 o   0.6279E-02
   3   4   3     5210.71     4917.82       15.41 o   0.1216E-04
   4   4   3     4815.44     4733.08       16.40 o   0.1339E-04
   5   4   3     1118.21     1112.06       10.12 o   0.2002E-03
   6   4   3      232.61      217.63        4.91 o   0.2460E-02
   7   4   3        6.75        5.23        1.58 o   0.1122E+00
   8   4   3       17.00       13.98        1.81 o   0.5198E-01
   9   4   3       36.30       29.45        1.57 o   0.2625E-01
  10   4   3       49.32       45.38        2.14 o   0.1661E-01
  11   4   3       55.46       64.00        2.51 o   0.1206E-01
  12   4   3       72.20       79.98        2.48 o   0.9411E-02
  13   4   3      171.88      184.30        3.31 o   0.3378E-02
 -14   5   3       45.63       27.03        2.44 o   0.2352E-01
 -13   5   3      283.54      263.31        5.78 o   0.1898E-02
 -12   5   3      208.57      198.41        4.76 o   0.2786E-02
 -11   5   3      176.59      162.46        5.12 o   0.3513E-02
 -10   5   3      351.92      381.69        5.58 o   0.1218E-02
  -9   5   3      603.06      609.12        7.53 o   0.5585E-03
  -8   5   3      244.64      247.22        5.85 o   0.2098E-02
  -7   5   3       16.42       21.10        1.95 o   0.4097E-01
  -6   5   3      435.34      495.75        6.55 o   0.8087E-03
  -5   5   3        3.71        0.76        1.21 o   0.3087E+00
  -4   5   3      215.39      194.09        4.08 o   0.2911E-02
  -3   5   3      772.13      706.45        6.85 o   0.4155E-03
  -2   5   3     2080.84     1904.18       10.56 o   0.7241E-04
  -1   5   3      298.97      286.49        4.06 o   0.1756E-02
   0   5   3      748.94      701.41        5.83 o   0.4261E-03
   1   5   3       51.20       37.43        1.58 o   0.1923E-01
   2   5   3        0.75        0.96        0.45 o   0.6623E+00
   3   5   3      230.76      252.07        3.81 o   0.2205E-02
   4   5   3       36.00       38.94        1.97 o   0.2157E-01
   5   5   3       47.79       53.54        2.34 o   0.1509E-01
   6   5   3      444.07      484.62        7.76 o   0.8218E-03
   7   5   3       34.02       28.93        2.89 o   0.2269E-01
   8   5   3       27.55       27.74        1.50 o   0.3036E-01
   9   5   3      958.77     1054.90        8.51 o   0.2349E-03
  10   5   3        4.10       12.09        1.32 o   0.9255E-01
  11   5   3       20.27       18.93        1.77 o   0.4040E-01
  12   5   3       87.33       96.43        2.55 o   0.7791E-02
  13   5   3       52.96       50.24        1.74 o   0.1586E-01
 -13   6   3        7.43        9.25        1.23 o   0.9034E-01
 -12   6   3       48.46       35.38        2.48 o   0.1911E-01
 -11   6   3       15.49       13.75        1.79 o   0.5023E-01
 -10   6   3        1.80        7.03        1.84 o   0.1137E+00
  -9   6   3        2.28        0.00        1.53 o   0.3181E+00
  -8   6   3      914.91     1011.10        9.36 o   0.2520E-03
  -7   6   3      201.64      227.90        6.07 o   0.2453E-02
  -6   6   3      110.46      111.20        3.89 o   0.5906E-02
  -5   6   3       18.52       16.36        1.86 o   0.4650E-01
  -4   6   3      102.34      114.54        3.16 o   0.6182E-02
  -3   6   3      194.15      154.46        4.11 o   0.3643E-02
  -2   6   3      679.52      672.56        7.44 o   0.4667E-03
  -1   6   3        4.65        3.45        1.09 o   0.2028E+00
   0   6   3      127.51      113.76        3.10 o   0.5715E-02
   1   6   3       99.44       92.46        2.87 o   0.7270E-02
   2   6   3      315.59      332.76        4.42 o   0.1462E-02
   3   6   3       34.00       31.76        1.82 o   0.2501E-01
   4   6   3      133.50      160.62        3.49 o   0.4203E-02
   5   6   3     1401.67     1416.29       12.27 o   0.1312E-03
   6   6   3        3.07        0.20        1.48 o   0.2858E+00
   7   6   3       63.34       68.94        2.04 o   0.1118E-01
   8   6   3       -0.35        0.02        0.89 o   0.3970E+00
   9   6   3       17.02       18.64        1.53 o   0.4507E-01
  10   6   3       46.09       62.31        2.25 o   0.1401E-01
  11   6   3       -0.33        0.10        1.00 o   0.2460E+00
  12   6   3       16.17       13.92        1.24 o   0.5612E-01
 -12   7   3        3.92        6.12        1.16 o   0.1363E+00
 -11   7   3       -0.71        2.99        0.80 o   0.2529E+00
 -10   7   3        4.85        7.33        1.55 o   0.1114E+00
  -9   7   3      253.57      287.22        6.73 o   0.1775E-02
  -8   7   3     1011.88     1030.24        9.91 o   0.2334E-03
  -7   7   3      101.30      106.43        3.37 o   0.6520E-02
  -6   7   3      122.56      114.14        3.45 o   0.5675E-02
  -5   7   3        1.38        3.30        1.44 o   0.2281E+00
  -4   7   3      566.58      578.79        8.09 o   0.6070E-03
  -3   7   3      598.82      600.65        7.68 o   0.5612E-03
  -2   7   3      161.73      178.22        3.94 o   0.3479E-02
  -1   7   3      110.54      121.99        3.17 o   0.5642E-02
   0   7   3        4.71        5.28        1.12 o   0.1430E+00
   1   7   3       31.03       22.95        1.92 o   0.3102E-01
   2   7   3       46.72       50.22        2.16 o   0.1627E-01
   3   7   3      178.05      181.99        4.05 o   0.3288E-02
   4   7   3      713.48      786.56        8.33 o   0.3874E-03
   5   7   3      668.84      711.84        8.94 o   0.4457E-03
   6   7   3      296.24      293.66        4.58 o   0.1691E-02
   7   7   3       73.62       70.98        2.34 o   0.1040E-01
   8   7   3      436.55      498.42        5.95 o   0.8317E-03
   9   7   3       64.66       53.91        2.38 o   0.1313E-01
  10   7   3       13.36       16.15        1.47 o   0.5737E-01
  11   7   3      191.24      199.59        3.78 o   0.3002E-02
  12   7   3       97.43       80.70        6.80 o   0.6358E-02
 -11   8   3       64.98       60.08        2.66 o   0.1213E-01
 -10   8   3       40.81       32.83        2.13 o   0.2137E-01
  -9   8   3      473.92      461.35        8.31 o   0.8332E-03
  -8   8   3      123.73      166.96        4.64 o   0.4103E-02
  -7   8   3       33.00       34.93        3.06 o   0.2071E-01
  -6   8   3      183.17      194.12        4.81 o   0.3045E-02
  -5   8   3      946.52      983.08        8.59 o   0.2562E-03
  -4   8   3       12.61       15.58        1.16 o   0.5941E-01
  -3   8   3      274.04      263.19        5.40 o   0.1945E-02
  -2   8   3      573.74      636.90        7.87 o   0.5447E-03
  -1   8   3       72.80       86.12        2.92 o   0.8919E-02
   0   8   3      362.76      370.84        6.26 o   0.1200E-02
   1   8   3       50.96       58.75        2.49 o   0.1318E-01
   2   8   3      755.77      802.74        9.13 o   0.3651E-03
   3   8   3      645.60      701.95        6.30 o   0.4642E-03
   4   8   3      521.39      514.41        6.29 o   0.7323E-03
   5   8   3        7.65        7.94        1.13 o   0.1062E+00
   6   8   3        6.65        7.29        1.21 o   0.1145E+00
   7   8   3       95.15      105.56        3.09 o   0.6760E-02
   8   8   3        5.08        1.63        1.38 o   0.1931E+00
   9   8   3       47.57       48.17        2.53 o   0.1581E-01
  10   8   3        0.82        0.03        0.74 o   0.4761E+00
  11   8   3       76.82       46.80        2.30 o   0.1419E-01
 -10   9   3       22.48       24.10        1.85 o   0.3227E-01
  -9   9   3       11.38        8.33        1.59 o   0.8224E-01
  -8   9   3       37.76       38.54        2.78 o   0.1923E-01
  -7   9   3       11.69       18.16        2.06 o   0.4848E-01
  -6   9   3        0.44        0.62        1.37 o   0.6965E-01
  -5   9   3      212.83      193.47        6.18 o   0.2780E-02
  -4   9   3       27.54       22.51        2.00 o   0.3304E-01
  -3   9   3      271.38      300.66        4.62 o   0.1725E-02
  -2   9   3      126.04      123.51        2.79 o   0.5461E-02
  -1   9   3      811.64      879.55        6.52 o   0.3200E-03
   0   9   3      173.39      188.69        3.44 o   0.3248E-02
   1   9   3       29.41       38.46        1.63 o   0.2302E-01
   2   9   3       93.27      100.75        2.80 o   0.7178E-02
   3   9   3      564.97      607.46        7.06 o   0.5808E-03
   4   9   3       93.55       92.88        3.37 o   0.7478E-02
   5   9   3       51.84       58.80        3.21 o   0.1312E-01
   6   9   3      107.36      106.90        4.07 o   0.6046E-02
   7   9   3      260.92      252.06        5.06 o   0.2063E-02
   8   9   3       80.18       72.07        2.46 o   0.1006E-01
   9   9   3        1.12        3.16        1.07 o   0.2626E+00
  -9  10   3       78.54       65.68        3.14 o   0.1030E-01
  -8  10   3       -1.94        0.54        1.38 o   0.3255E+00
  -7  10   3        1.26        1.88        1.62 o   0.2319E+00
  -6  10   3        7.24        5.92        1.65 o   0.1067E+00
  -5  10   3       65.09       63.27        3.69 o   0.1099E-01
  -4  10   3       18.23       16.86        2.21 o   0.4140E-01
  -3  10   3      355.61      333.59        6.95 o   0.1353E-02
  -2  10   3      210.22      209.68        4.81 o   0.2712E-02
  -1  10   3        8.16        9.06        1.52 o   0.8534E-01
   0  10   3      879.87      876.72        9.70 o   0.3028E-03
   1  10   3      349.40      350.84        6.63 o   0.1302E-02
   2  10   3      111.59      115.97        4.41 o   0.5691E-02
   3  10   3       87.22       91.67        3.64 o   0.7639E-02
   4  10   3        0.32        0.58        1.61 o   0.3631E-01
   5  10   3        7.97        8.06        1.49 o   0.9062E-01
   6  10   3       16.16        8.85        1.40 o   0.6982E-01
   7  10   3        9.29        5.41        1.04 o   0.1170E+00
   8  10   3      542.94      386.31        6.58 o   0.9467E-03
  -7  11   3       11.65        7.53        1.54 o   0.8616E-01
  -6  11   3        3.20        0.61        1.32 o   0.3085E+00
  -5  11   3      828.50      781.38       10.32 o   0.3488E-03
  -4  11   3       32.64       32.19        2.25 o   0.2315E-01
  -3  11   3      304.23      299.47        6.98 o   0.1569E-02
  -2  11   3       44.15       48.48        2.15 o   0.1604E-01
  -1  11   3      216.62      213.90        5.10 o   0.2566E-02
   0  11   3      233.36      223.06        4.94 o   0.2428E-02
   1  11   3       13.07       13.12        1.82 o   0.5635E-01
   2  11   3      430.89      415.68        6.03 o   0.1009E-02
   3  11   3        0.41        0.22        0.88 o   0.3740E+00
   4  11   3        0.83        0.74        0.78 o   0.3605E+00
   5  11   3      197.12      187.92        4.14 o   0.3119E-02
   6  11   3       33.27       24.57        2.70 o   0.2678E-01
  -4  12   3      176.38      162.95        5.07 o   0.3505E-02
  -3  12   3      181.23      182.06        4.80 o   0.3243E-02
  -2  12   3       36.50       25.26        2.80 o   0.2528E-01
  -1  12   3        2.28        3.06        0.99 o   0.2570E+00
   0  12   3       39.92       32.81        1.79 o   0.2335E-01
   1  12   3       33.42       36.39        1.77 o   0.2270E-01
   2  12   3       48.97       46.78        2.16 o   0.1662E-01
   3  12   3       -0.84        0.02        0.67 o   0.5491E+00
 -14   0   4       41.57       36.33        2.41 o   0.2000E-01
 -12   0   4     3232.24     3349.91       19.77 o   0.2746E-04
 -10   0   4        6.23       10.55        2.03 o   0.6972E-01
  -8   0   4       26.20       31.86        2.11 o   0.2655E-01
  -6   0   4      916.56      770.08        9.06 o   0.3369E-03
  -4   0   4     3230.46     3079.46       12.29 o   0.2971E-04
  -2   0   4      147.24      171.00        2.30 o   0.3941E-02
   0   0   4     3136.59     3092.09       10.56 o   0.3041E-04
   2   0   4      243.88      285.77        3.25 o   0.1919E-02
   4   0   4      406.46      398.62        6.61 o   0.1053E-02
   6   0   4       40.02       28.58        3.06 o   0.2168E-01
   8   0   4     1324.10     1399.38       19.14 o   0.1333E-03
  10   0   4     1945.01     1991.98       15.11 o   0.7141E-04
  12   0   4     2601.26     2606.92       20.35 o   0.4273E-04
  14   0   4      104.08       91.09        3.80 o   0.7015E-02
 -15   1   4       53.17       45.85        2.00 o   0.1634E-01
 -14   1   4      200.96      178.50        3.85 o   0.3214E-02
 -13   1   4     1244.10     1255.79       11.70 o   0.1628E-03
 -12   1   4       28.73       26.59        2.09 o   0.2895E-01
 -11   1   4      822.14      835.66        7.21 o   0.3332E-03
 -10   1   4       79.70       90.75        2.84 o   0.8170E-02
  -9   1   4        0.02        0.91        7.54 o   0.7721E-04
  -8   1   4       31.65       31.32        1.71 o   0.2549E-01
  -7   1   4      538.15      520.68        5.60 o   0.7000E-03
  -6   1   4      297.84      250.47        3.37 o   0.1975E-02
  -5   1   4      901.32      824.85        5.26 o   0.3149E-03
  -4   1   4     2533.75     2369.62        7.35 o   0.4872E-04
  -3   1   4      989.38     1018.80        4.54 o   0.2384E-03
  -2   1   4       46.42       57.87        1.12 o   0.1484E-01
  -1   1   4     4724.18     4712.05        9.82 o   0.1368E-04
   0   1   4    17779.52    18356.49       20.37 o   0.9726E-06
   1   1   4    17874.68    18668.72       24.89 o   0.9500E-06
   2   1   4      380.18      326.63        2.97 o   0.1358E-02
   3   1   4      844.95      820.53        4.86 o   0.3346E-03
   4   1   4      222.12      199.35        2.63 o   0.2824E-02
   5   1   4       80.07       87.65        2.10 o   0.8672E-02
   6   1   4      270.66      228.09        4.40 o   0.2183E-02
   7   1   4      200.16      197.93        4.72 o   0.2817E-02
   8   1   4       51.66       47.30        2.88 o   0.1482E-01
   9   1   4      537.42      560.63        9.02 o   0.6256E-03
  10   1   4        2.47        3.11        0.88 o   0.2620E+00
  11   1   4      131.25      138.56        3.36 o   0.4749E-02
  12   1   4       35.63       34.16        2.01 o   0.2239E-01
  13   1   4        0.56        1.38        0.69 o   0.4692E+00
  14   1   4       74.23       61.46        2.24 o   0.1174E-01
 -15   2   4       57.74       55.05        2.31 o   0.1376E-01
 -14   2   4       44.87       37.93        2.13 o   0.1991E-01
 -13   2   4       13.63       17.54        1.72 o   0.4697E-01
 -12   2   4      218.08      239.68        6.14 o   0.2227E-02
 -11   2   4      187.40      186.78        4.07 o   0.3129E-02
 -10   2   4     2143.45     2166.27       16.56 o   0.6051E-04
  -9   2   4       27.40       28.62        1.91 o   0.2812E-01
  -8   2   4        2.81        4.53        1.04 o   0.2165E+00
  -7   2   4     2415.58     2146.73       12.58 o   0.5640E-04
  -6   2   4      743.63      663.49        6.18 o   0.4493E-03
  -5   2   4     2877.24     2626.66       11.93 o   0.3940E-04
  -4   2   4       24.03       19.29        1.02 o   0.4122E-01
  -3   2   4       70.70       65.93        1.48 o   0.1141E-01
  -2   2   4     1090.21     1027.25        5.03 o   0.2236E-03
  -1   2   4      585.33      561.79        3.92 o   0.6187E-03
   0   2   4      269.47      261.04        2.59 o   0.2023E-02
   1   2   4      144.01      171.22        1.76 o   0.4035E-02
   2   2   4      303.05      298.71        3.19 o   0.1679E-02
   3   2   4      140.02      145.83        2.41 o   0.4571E-02
   4   2   4      754.34      764.22        5.25 o   0.3897E-03
   5   2   4     2412.32     2246.13       10.81 o   0.5355E-04
   6   2   4       15.81       15.93        1.38 o   0.5125E-01
   7   2   4        3.26        7.18        1.39 o   0.1202E+00
   8   2   4       38.42       42.34        2.36 o   0.1843E-01
   9   2   4        0.49        0.03        1.13 o   0.1540E+00
  10   2   4     1327.34     1387.06        8.13 o   0.1404E-03
  11   2   4        3.93        2.11        0.98 o   0.2508E+00
  12   2   4      148.41      142.34        3.43 o   0.4571E-02
  13   2   4       14.65       10.88        1.25 o   0.6908E-01
  14   2   4       77.73       82.22        3.09 o   0.8923E-02
 -14   3   4       19.71       16.64        1.66 o   0.4458E-01
 -13   3   4       87.61       73.13        2.84 o   0.9375E-02
 -12   3   4      171.40      214.98        5.04 o   0.2835E-02
 -11   3   4       46.28       59.93        2.53 o   0.1376E-01
 -10   3   4     1882.06     1929.04       11.50 o   0.7623E-04
  -9   3   4      452.36      404.64        6.68 o   0.9837E-03
  -8   3   4      222.75      238.22        4.48 o   0.2319E-02
  -7   3   4      285.57      271.89        4.77 o   0.1844E-02
  -6   3   4       14.11        9.40        1.20 o   0.7675E-01
  -5   3   4      714.58      621.36        5.70 o   0.4968E-03
  -4   3   4     1255.71     1115.55        8.19 o   0.1848E-03
  -3   3   4      208.61      238.09        2.89 o   0.2462E-02
  -2   3   4      196.63      174.41        2.90 o   0.3326E-02
  -1   3   4      280.98      273.01        3.40 o   0.1891E-02
   0   3   4      310.74      268.34        3.23 o   0.1845E-02
   1   3   4      221.41      206.90        2.64 o   0.2739E-02
   2   3   4     1742.00     1518.82        6.90 o   0.1063E-03
   3   3   4     1997.81     1840.84        9.01 o   0.7798E-04
   4   3   4      460.98      510.90        5.00 o   0.7777E-03
   5   3   4      218.62      207.21        3.49 o   0.2679E-02
   6   3   4     1232.51     1194.65       10.75 o   0.1717E-03
   7   3   4       30.14       31.35        2.15 o   0.2536E-01
   8   3   4      143.73      166.23        4.66 o   0.3788E-02
   9   3   4      444.44      466.93        4.57 o   0.8758E-03
  10   3   4      118.17      127.55        2.68 o   0.5390E-02
  11   3   4      159.33      172.02        3.57 o   0.3678E-02
  12   3   4       -0.25        1.87        0.98 o   0.1427E+00
  13   3   4       34.71       32.41        1.63 o   0.2475E-01
 -14   4   4       14.04       18.72        1.40 o   0.4736E-01
 -13   4   4        8.90        6.35        1.52 o   0.1030E+00
 -12   4   4       85.63       99.65        3.86 o   0.7041E-02
 -11   4   4      107.75      115.16        4.48 o   0.5563E-02
 -10   4   4       99.49       94.45        2.97 o   0.7041E-02
  -9   4   4      199.31      212.87        6.04 o   0.2617E-02
  -8   4   4      160.36      156.34        4.22 o   0.3829E-02
  -7   4   4      442.95      389.87        6.58 o   0.1020E-02
  -6   4   4      806.80      796.42        8.55 o   0.3492E-03
  -5   4   4      551.25      448.94        5.98 o   0.7996E-03
  -4   4   4        2.88        1.24        0.89 o   0.3510E+00
  -3   4   4     2401.62     2139.23        9.78 o   0.5732E-04
  -2   4   4      127.48      126.78        2.33 o   0.5275E-02
  -1   4   4      594.28      571.38        5.12 o   0.6175E-03
   0   4   4      473.82      436.56        4.32 o   0.9021E-03
   1   4   4      925.08      862.54        5.50 o   0.2977E-03
   2   4   4     1116.47     1048.68        6.26 o   0.2151E-03
   3   4   4     3232.56     3201.71       13.29 o   0.2870E-04
   4   4   4     5533.83     5346.05       22.03 o   0.1045E-04
   5   4   4      917.70      942.18        9.16 o   0.2679E-03
   6   4   4        1.62        3.11        1.15 o   0.2582E+00
   7   4   4     1075.08     1124.88       12.11 o   0.2002E-03
   8   4   4      414.07      427.94        7.85 o   0.9522E-03
   9   4   4        5.02        5.02        0.94 o   0.1631E+00
  10   4   4      199.59      205.10        4.44 o   0.2829E-02
  11   4   4        8.36        6.53        1.23 o   0.1129E+00
  12   4   4       -0.50        2.28        0.76 o   0.2027E+00
  13   4   4       22.75       26.77        1.39 o   0.3320E-01
 -14   5   4      222.14      197.03        7.07 o   0.2601E-02
 -13   5   4        6.86        5.33        1.41 o   0.1196E+00
 -12   5   4      263.88      266.99        5.69 o   0.1952E-02
 -11   5   4      156.03      148.94        4.80 o   0.3947E-02
 -10   5   4       33.74       39.03        1.89 o   0.2141E-01
  -9   5   4      134.52      141.76        3.73 o   0.4503E-02
  -8   5   4      654.12      693.04        9.98 o   0.4533E-03
  -7   5   4      161.13      180.11        4.79 o   0.3359E-02
  -6   5   4       18.89       16.05        1.81 o   0.4594E-01
  -5   5   4      203.29      217.33        4.29 o   0.2661E-02
  -4   5   4      857.75      839.47        8.21 o   0.3206E-03
  -3   5   4     1216.71     1121.77        8.10 o   0.1885E-03
  -2   5   4     1970.51     1869.13       11.54 o   0.7613E-04
  -1   5   4     1706.01     1582.78       10.41 o   0.1028E-03
   0   5   4       54.34       45.60        1.98 o   0.1633E-01
   1   5   4       89.93       92.45        2.17 o   0.8037E-02
   2   5   4     1213.64     1163.92        7.73 o   0.1794E-03
   3   5   4      788.39      794.31        7.48 o   0.3539E-03
   4   5   4      983.82      981.03       10.82 o   0.2451E-03
   5   5   4       73.50       71.87        3.41 o   0.9656E-02
   6   5   4     1174.27     1231.61       13.22 o   0.1713E-03
   7   5   4      309.82      317.63        8.10 o   0.1443E-02
   8   5   4       63.17       62.57        2.10 o   0.1185E-01
   9   5   4      448.27      497.16        5.67 o   0.8258E-03
  10   5   4      117.66      131.79        3.58 o   0.5151E-02
  11   5   4        2.44        1.41        1.19 o   0.2910E+00
  12   5   4       90.70       95.33        2.49 o   0.7679E-02
  13   5   4       -0.92        0.60        0.70 o   0.4063E+00
 -13   6   4        6.59       16.19        1.24 o   0.6548E-01
 -12   6   4        2.93        1.33        1.26 o   0.2588E+00
 -11   6   4        1.30        0.01        1.49 o   0.3745E+00
 -10   6   4       65.32       56.69        3.52 o   0.1187E-01
  -9   6   4      225.94      226.22        5.01 o   0.2399E-02
  -8   6   4      121.73      108.67        3.59 o   0.5868E-02
  -7   6   4      720.89      757.07       10.76 o   0.3840E-03
  -6   6   4      201.24      203.38        4.66 o   0.2801E-02
  -5   6   4      443.94      446.83        7.09 o   0.8955E-03
  -4   6   4        1.17        2.12        1.28 o   0.2871E+00
  -3   6   4      896.40      884.88        9.09 o   0.2890E-03
  -2   6   4       10.14        8.05        1.25 o   0.1024E+00
  -1   6   4      150.70      169.85        3.47 o   0.3769E-02
   0   6   4      242.77      243.78        4.43 o   0.2203E-02
   1   6   4        3.24        5.32        0.99 o   0.1653E+00
   2   6   4      656.77      612.43        7.01 o   0.5300E-03
   3   6   4     1893.66     1815.89       12.75 o   0.8083E-04
   4   6   4     1732.08     1787.80       15.35 o   0.8771E-04
   5   6   4      481.27      494.04        8.16 o   0.7676E-03
   6   6   4      320.77      340.96        7.34 o   0.1336E-02
   7   6   4      212.44      219.25        3.53 o   0.2596E-02
   8   6   4       25.50       22.75        1.40 o   0.3633E-01
   9   6   4        1.97        1.01        1.22 o   0.3418E+00
  10   6   4      142.50      164.13        3.56 o   0.4090E-02
  11   6   4       53.46       60.67        2.10 o   0.1298E-01
  12   6   4        5.16        3.52        0.90 o   0.2018E+00
 -12   7   4      322.17      251.41        6.09 o   0.1847E-02
 -11   7   4       11.19        8.66        1.67 o   0.8052E-01
 -10   7   4       -1.44        0.29        1.61 o   0.2940E+00
  -9   7   4      426.48      424.53        9.36 o   0.9484E-03
  -8   7   4     1070.35     1191.94       11.27 o   0.1901E-03
  -7   7   4       17.54       13.04        1.73 o   0.5373E-01
  -6   7   4       66.09       70.44        2.35 o   0.1066E-01
  -5   7   4       30.61       28.70        2.54 o   0.2554E-01
  -4   7   4      369.92      397.11        6.91 o   0.1105E-02
  -3   7   4       77.99       68.13        2.94 o   0.1043E-01
  -2   7   4      487.24      543.07        6.79 o   0.7016E-03
  -1   7   4       66.62       76.61        2.60 o   0.9899E-02
   0   7   4       91.38       84.50        3.13 o   0.8178E-02
   1   7   4      180.64      192.05        4.12 o   0.3103E-02
   2   7   4       35.63       42.41        1.87 o   0.2007E-01
   3   7   4      119.18      141.21        3.69 o   0.4830E-02
   4   7   4      513.32      515.82        8.30 o   0.7084E-03
   5   7   4      328.06      373.19        4.84 o   0.1278E-02
   6   7   4      373.95      396.94        5.28 o   0.1120E-02
   7   7   4      281.13      294.46        4.37 o   0.1729E-02
   8   7   4        1.10        4.99        1.18 o   0.2120E+00
   9   7   4       -1.36        0.22        1.19 o   0.4753E+00
  10   7   4        6.03        5.31        1.27 o   0.1317E+00
  11   7   4       43.02       35.76        1.65 o   0.2199E-01
 -11   8   4       59.72       55.25        2.77 o   0.1319E-01
 -10   8   4        1.67        2.23        1.61 o   0.2176E+00
  -9   8   4       40.23       46.37        2.98 o   0.1665E-01
  -8   8   4       22.56       28.72        2.26 o   0.2890E-01
  -7   8   4      281.45      290.28        7.69 o   0.1650E-02
  -6   8   4       77.29       86.39        3.09 o   0.8614E-02
  -5   8   4       60.74       60.51        2.41 o   0.1244E-01
  -4   8   4      396.76      414.19        5.26 o   0.1045E-02
  -3   8   4      522.21      579.10        5.67 o   0.6506E-03
  -2   8   4       -0.14        0.42        1.63 o   0.3472E-01
  -1   8   4       95.06      106.16        3.36 o   0.6611E-02
   0   8   4       78.98       80.47        3.33 o   0.8659E-02
   1   8   4      104.71      109.53        3.47 o   0.6192E-02
   2   8   4      867.42      922.78        6.93 o   0.2904E-03
   3   8   4       66.73       81.78        2.19 o   0.9907E-02
   4   8   4      442.50      462.29        5.92 o   0.8848E-03
   5   8   4        4.37        0.17        1.07 o   0.3566E+00
   6   8   4      201.81      195.05        4.43 o   0.2957E-02
   7   8   4       12.25       14.70        1.45 o   0.5930E-01
   8   8   4      110.85      104.79        3.14 o   0.6386E-02
   9   8   4      337.17      308.71        5.42 o   0.1517E-02
  10   8   4       49.17       44.67        2.27 o   0.1676E-01
 -10   9   4      355.46      346.98        6.89 o   0.1280E-02
  -9   9   4       99.63       82.82        3.81 o   0.7766E-02
  -8   9   4       96.95       90.72        4.17 o   0.7241E-02
  -7   9   4        5.74        5.25        1.87 o   0.1118E+00
  -6   9   4      460.67      457.49        9.60 o   0.8343E-03
  -5   9   4      459.32      465.50        8.06 o   0.8388E-03
  -4   9   4       -2.58        0.18        1.25 o   0.3861E+00
  -3   9   4      287.99      331.37        4.51 o   0.1517E-02
  -2   9   4      264.12      257.81        4.21 o   0.2039E-02
  -1   9   4       12.74       14.86        1.18 o   0.6071E-01
   0   9   4        3.64        3.59        1.05 o   0.2009E+00
   1   9   4      145.72      154.77        3.43 o   0.4179E-02
   2   9   4      702.56      728.04        7.85 o   0.4235E-03
   3   9   4       22.90       24.19        1.67 o   0.3507E-01
   4   9   4        8.95        9.66        1.54 o   0.7688E-01
   5   9   4        0.85        2.03        0.70 o   0.3173E+00
   6   9   4       45.19       55.79        2.25 o   0.1490E-01
   7   9   4       59.84       64.93        2.38 o   0.1173E-01
   8   9   4        5.08        3.84        1.18 o   0.1823E+00
   9   9   4       91.60       90.59        2.60 o   0.8020E-02
  -9  10   4        3.35        0.07        1.47 o   0.2917E+00
  -8  10   4        9.73        9.93        1.54 o   0.7429E-01
  -7  10   4       16.73       13.80        1.99 o   0.4812E-01
  -6  10   4      245.52      280.06        6.39 o   0.1909E-02
  -5  10   4      284.38      286.37        7.16 o   0.1712E-02
  -4  10   4       42.51       47.73        2.44 o   0.1650E-01
  -3  10   4       87.65       86.89        3.14 o   0.8197E-02
  -2  10   4      112.79      116.60        3.81 o   0.5710E-02
  -1  10   4        3.68        3.15        1.50 o   0.1785E+00
   0  10   4        3.12        4.49        1.35 o   0.1691E+00
   1  10   4       80.19       77.19        3.16 o   0.9214E-02
   2  10   4      331.07      333.51        7.98 o   0.1352E-02
   3  10   4       69.52       66.86        3.52 o   0.1023E-01
   4  10   4       47.52       52.03        2.87 o   0.1474E-01
   5  10   4       64.29       57.03        2.73 o   0.1268E-01
   6  10   4        0.81        0.04        0.68 o   0.5534E+00
   7  10   4       54.44       44.53        2.06 o   0.1649E-01
   8  10   4       66.05       45.26        3.30 o   0.1430E-01
  -7  11   4       -2.87        0.19        1.85 o   0.2161E+00
  -6  11   4      132.02      123.89        4.36 o   0.4980E-02
  -5  11   4      192.95      196.76        5.00 o   0.2922E-02
  -4  11   4       68.74       50.25        3.03 o   0.1298E-01
  -3  11   4      131.64      113.92        3.54 o   0.5640E-02
  -2  11   4       14.99       10.38        1.51 o   0.6807E-01
  -1  11   4        3.59        3.40        1.45 o   0.1770E+00
   0  11   4       13.59       12.82        1.84 o   0.5652E-01
   1  11   4      327.97      299.89        5.99 o   0.1576E-02
   2  11   4      113.26       99.18        3.60 o   0.6587E-02
   3  11   4        2.63        2.16        1.34 o   0.2417E+00
   4  11   4       13.74       17.35        1.42 o   0.5077E-01
   5  11   4       39.56       45.04        1.81 o   0.1871E-01
   6  11   4       12.82       15.39        2.32 o   0.4703E-01
  -3  12   4      138.30      147.83        5.47 o   0.4114E-02
  -2  12   4       37.85       34.39        2.32 o   0.2275E-01
  -1  12   4        1.94        0.84        1.08 o   0.3997E+00
   0  12   4      322.78      280.65        5.12 o   0.1702E-02
   1  12   4      341.47      302.69        4.77 o   0.1544E-02
   2  12   4       76.28       76.54        2.78 o   0.9688E-02
 -15   0   5      306.28      293.17        5.70 o   0.1645E-02
 -13   0   5      275.49      297.01        9.32 o   0.1552E-02
 -11   0   5      570.05      583.09        8.79 o   0.5867E-03
  -9   0   5        0.53        0.02        1.02 o   0.2315E+00
  -7   0   5     1037.77      904.68       11.06 o   0.2594E-03
  -5   0   5    11097.48     9834.94       28.41 o   0.2970E-05
  -3   0   5       37.15       36.80        1.44 o   0.2269E-01
  -1   0   5     2674.18     2677.48        9.32 o   0.4024E-04
   1   0   5     3129.03     2917.02       10.20 o   0.3248E-04
   3   0   5      138.98      171.41        2.95 o   0.3972E-02
   5   0   5       30.90       32.94        2.02 o   0.2509E-01
   7   0   5     1946.29     1929.34       25.81 o   0.7134E-04
   9   0   5     2369.65     2361.94       16.87 o   0.5097E-04
  11   0   5       13.42       15.36        2.24 o   0.4715E-01
  13   0   5      137.63      132.03        4.52 o   0.4653E-02
 -15   1   5       68.83       58.99        2.19 o   0.1217E-01
 -14   1   5        3.26        1.51        1.22 o   0.2628E+00
 -13   1   5       21.59       20.15        2.31 o   0.3583E-01
 -12   1   5        5.42        8.37        1.49 o   0.9896E-01
 -11   1   5     1819.94     1881.26       11.25 o   0.8020E-04
 -10   1   5     1161.39     1188.02       11.57 o   0.1808E-03
  -9   1   5       23.53       27.21        1.72 o   0.3129E-01
  -8   1   5      427.22      411.41        6.05 o   0.1004E-02
  -7   1   5       81.28       68.84        2.59 o   0.1019E-01
  -6   1   5        9.96        6.65        0.96 o   0.1056E+00
  -5   1   5       12.17       11.14        0.90 o   0.7645E-01
  -4   1   5      544.90      547.25        4.03 o   0.6609E-03
  -3   1   5      547.03      478.33        3.42 o   0.7607E-03
  -2   1   5      114.06      106.12        1.57 o   0.6680E-02
  -1   1   5    10697.91    10256.74       14.40 o   0.2911E-05
   0   1   5     4628.62     4430.78        9.74 o   0.1497E-04
   1   1   5     1507.33     1498.48        5.61 o   0.1171E-03
   2   1   5     9456.29     9306.49       16.55 o   0.3627E-05
   3   1   5       39.59       41.21        1.33 o   0.2030E-01
   4   1   5      364.70      335.47        3.85 o   0.1359E-02
   5   1   5      164.88      152.13        3.18 o   0.3952E-02
   6   1   5       87.08       81.43        2.72 o   0.8651E-02
   7   1   5       56.61       49.81        2.90 o   0.1394E-01
   8   1   5       42.96       39.40        2.79 o   0.1795E-01
   9   1   5       29.13       35.28        1.34 o   0.2488E-01
  10   1   5        4.38        3.53        0.83 o   0.2254E+00
  11   1   5     2321.55     2307.18       13.89 o   0.5306E-04
  12   1   5       86.60       96.34        2.79 o   0.7676E-02
  13   1   5       56.44       58.26        2.12 o   0.1350E-01
  14   1   5       99.88      103.23        6.76 o   0.5446E-02
 -15   2   5        7.13        9.28        1.11 o   0.9300E-01
 -14   2   5      154.92      140.09        3.83 o   0.4374E-02
 -13   2   5       96.33      112.78        4.39 o   0.6136E-02
 -12   2   5      194.99      211.85        5.80 o   0.2641E-02
 -11   2   5      207.73      192.81        4.46 o   0.2905E-02
 -10   2   5     1591.94     1645.33       11.42 o   0.1023E-03
  -9   2   5       29.03       34.52        2.21 o   0.2344E-01
  -8   2   5       39.51       50.65        2.17 o   0.1631E-01
  -7   2   5     1058.46      944.31        9.77 o   0.2432E-03
  -6   2   5       65.95       73.03        2.29 o   0.1079E-01
  -5   2   5       27.44       20.94        1.39 o   0.3551E-01
  -4   2   5      774.19      713.47        5.46 o   0.4065E-03
  -3   2   5      261.61      254.00        2.80 o   0.2066E-02
  -2   2   5      198.29      187.90        2.28 o   0.3135E-02
  -1   2   5      657.54      676.06        3.94 o   0.4795E-03
   0   2   5      435.36      431.41        3.45 o   0.9696E-03
   1   2   5      629.90      614.59        4.03 o   0.5435E-03
   2   2   5        6.04        3.55        0.84 o   0.1850E+00
   3   2   5     2790.87     2584.43       10.87 o   0.4112E-04
   4   2   5      337.14      340.41        4.22 o   0.1354E-02
   5   2   5     1339.01     1334.51        8.14 o   0.1457E-03
   6   2   5     1580.47     1507.43       11.74 o   0.1120E-03
   7   2   5      949.91      993.22       10.47 o   0.2477E-03
   8   2   5       26.13       27.75        2.30 o   0.2796E-01
   9   2   5      465.94      499.83        4.75 o   0.7997E-03
  10   2   5       43.19       39.60        1.71 o   0.1999E-01
  11   2   5       85.45       89.12        2.67 o   0.8110E-02
  12   2   5       40.54       36.87        1.81 o   0.2121E-01
  13   2   5      218.26      197.82        3.54 o   0.2904E-02
 -14   3   5       -1.02        0.54        1.10 o   0.4862E+00
 -13   3   5      205.51      199.38        6.03 o   0.2743E-02
 -12   3   5       -1.28        0.23        2.01 o   0.2173E+00
 -11   3   5        2.90        2.47        1.18 o   0.2342E+00
 -10   3   5      385.27      411.68        5.28 o   0.1071E-02
  -9   3   5      509.51      510.68        8.25 o   0.7157E-03
  -8   3   5      497.88      491.11        7.89 o   0.7580E-03
  -7   3   5     1038.24      984.18       10.05 o   0.2369E-03
  -6   3   5      212.87      238.36        4.18 o   0.2379E-02
  -5   3   5      579.38      567.58        6.27 o   0.6137E-03
  -4   3   5     3135.97     2882.79       12.93 o   0.3305E-04
  -3   3   5      280.73      243.70        3.18 o   0.2107E-02
  -2   3   5       80.29       78.17        1.70 o   0.9647E-02
  -1   3   5        1.90        0.89        0.73 o   0.5368E+00
   0   3   5     1021.65      923.26        6.11 o   0.2626E-03
   1   3   5      617.05      556.57        4.97 o   0.6161E-03
   2   3   5     5734.83     5286.67       16.62 o   0.1041E-04
   3   3   5      291.90      274.78        3.89 o   0.1829E-02
   4   3   5     1607.47     1492.79        9.54 o   0.1127E-03
   5   3   5       99.79      100.42        2.58 o   0.6932E-02
   6   3   5        2.39        0.05        1.13 o   0.4687E+00
   7   3   5      250.52      238.78        6.11 o   0.2106E-02
   8   3   5       75.97       70.65        3.57 o   0.9765E-02
   9   3   5      864.11      896.74        7.16 o   0.2985E-03
  10   3   5      168.80      182.11        3.48 o   0.3410E-02
  11   3   5      239.74      253.99        4.25 o   0.2155E-02
  12   3   5        5.57        8.60        1.03 o   0.1147E+00
  13   3   5       80.79       78.87        2.45 o   0.9052E-02
 -14   4   5        1.01        0.39        1.05 o   0.4901E+00
 -13   4   5        1.11        0.00        1.38 o   0.4312E+00
 -12   4   5        3.19        3.37        1.57 o   0.1637E+00
 -11   4   5      722.94      772.80       11.07 o   0.3812E-03
 -10   4   5      399.51      374.79        5.28 o   0.1145E-02
  -9   4   5       85.55       93.88        2.91 o   0.7791E-02
  -8   4   5      927.92      947.80       11.13 o   0.2639E-03
  -7   4   5      392.37      398.12        6.78 o   0.1059E-02
  -6   4   5      180.81      182.00        4.36 o   0.3242E-02
  -5   4   5      260.53      265.97        4.24 o   0.1961E-02
  -4   4   5      404.65      380.00        5.25 o   0.1117E-02
  -3   4   5      117.42      124.81        2.47 o   0.5545E-02
  -2   4   5     3781.46     3393.35       13.09 o   0.2401E-04
  -1   4   5        7.40        8.12        0.87 o   0.1082E+00
   0   4   5     1050.88      997.81        6.27 o   0.2388E-03
   1   4   5     1751.00     1601.19        8.12 o   0.9975E-04
   2   4   5        0.96        0.34        0.43 o   0.7533E+00
   3   4   5     1556.11     1513.48       10.13 o   0.1131E-03
   4   4   5     2282.24     2243.25       14.67 o   0.5515E-04
   5   4   5       10.56        8.41        1.42 o   0.8735E-01
   6   4   5       83.00       98.74        3.44 o   0.7554E-02
   7   4   5      588.01      650.48        9.14 o   0.5264E-03
   8   4   5        2.47        2.55        1.02 o   0.2812E+00
   9   4   5       33.77       33.89        1.68 o   0.2359E-01
  10   4   5      253.49      260.85        4.88 o   0.2037E-02
  11   4   5      109.07      118.81        3.25 o   0.5692E-02
  12   4   5       48.23       40.58        2.16 o   0.1863E-01
  13   4   5       79.25       81.49        2.43 o   0.9054E-02
 -14   5   5      368.38      282.04        8.81 o   0.1432E-02
 -13   5   5       -0.88        0.31        0.64 o   0.5144E+00
 -12   5   5        4.75        5.43        1.61 o   0.1244E+00
 -11   5   5       37.22       43.50        2.54 o   0.1848E-01
 -10   5   5      192.36      185.23        4.12 o   0.3190E-02
  -9   5   5      600.33      618.88        6.52 o   0.5508E-03
  -8   5   5       -2.07        0.22        1.42 o   0.3521E+00
  -7   5   5     2426.04     2454.45       17.14 o   0.4791E-04
  -6   5   5      373.53      367.04        6.71 o   0.1179E-02
  -5   5   5      216.49      228.33        4.36 o   0.2503E-02
  -4   5   5       57.51       45.53        2.21 o   0.1554E-01
  -3   5   5      736.49      725.58        7.11 o   0.4163E-03
  -2   5   5       27.27       20.38        1.61 o   0.3727E-01
  -1   5   5      123.64       95.36        2.99 o   0.6734E-02
   0   5   5       17.98       20.31        1.19 o   0.4228E-01
   1   5   5     1455.38     1483.68        8.66 o   0.1222E-03
   2   5   5      440.45      422.54        5.35 o   0.9734E-03
   3   5   5      339.53      360.63        5.80 o   0.1286E-02
   4   5   5      315.63      314.51        6.41 o   0.1482E-02
   5   5   5       16.22       16.80        1.94 o   0.4555E-01
   6   5   5     1428.50     1466.92       16.96 o   0.1216E-03
   7   5   5       36.75       39.88        1.70 o   0.2028E-01
   8   5   5      138.87      148.07        3.22 o   0.4462E-02
   9   5   5      101.12      118.24        3.12 o   0.6007E-02
  10   5   5        7.13        8.02        1.31 o   0.1038E+00
  11   5   5       14.06       11.35        1.35 o   0.6486E-01
  12   5   5       72.21       72.59        2.09 o   0.1015E-01
 -13   6   5      448.36      375.19        8.71 o   0.1045E-02
 -12   6   5       25.71       28.57        2.31 o   0.2745E-01
 -11   6   5       40.83       41.21        3.91 o   0.1580E-01
 -10   6   5       36.49       43.18        3.44 o   0.1666E-01
  -9   6   5      200.47      226.94        4.76 o   0.2552E-02
  -8   6   5       23.14       28.39        1.45 o   0.3152E-01
  -7   6   5       -0.46        0.02        0.95 o   0.3080E+00
  -6   6   5      301.49      314.95        6.14 o   0.1513E-02
  -5   6   5       32.63       34.85        1.94 o   0.2371E-01
  -4   6   5      134.87      119.08        4.30 o   0.5119E-02
  -3   6   5      252.97      258.77        5.37 o   0.2030E-02
  -2   6   5        2.28        0.48        1.11 o   0.3827E+00
  -1   6   5      287.26      295.96        4.98 o   0.1697E-02
   0   6   5      808.39      752.10        8.54 o   0.3727E-03
   1   6   5      170.89      165.67        3.67 o   0.3705E-02
   2   6   5       65.76       72.87        2.43 o   0.1039E-01
   3   6   5       85.84       75.03        3.50 o   0.8632E-02
   4   6   5      762.96      807.16       10.96 o   0.3601E-03
   5   6   5       25.63       26.98        2.24 o   0.2822E-01
   6   6   5      237.32      234.99        3.73 o   0.2316E-02
   7   6   5       48.82       44.81        1.97 o   0.1729E-01
   8   6   5      716.60      752.83        7.97 o   0.4015E-03
   9   6   5       31.34       43.79        1.87 o   0.2053E-01
  10   6   5      147.25      136.88        3.50 o   0.4659E-02
  11   6   5      136.82      139.52        2.86 o   0.4646E-02
  12   6   5      149.06      130.81        3.43 o   0.4757E-02
 -12   7   5       31.97       27.63        2.08 o   0.2813E-01
 -11   7   5       13.80       14.49        1.91 o   0.5336E-01
 -10   7   5       51.02       58.67        2.99 o   0.1290E-01
  -9   7   5      117.46      105.70        5.65 o   0.5356E-02
  -8   7   5      345.79      369.77        6.15 o   0.1235E-02
  -7   7   5      430.66      446.40        6.53 o   0.9257E-03
  -6   7   5       38.51       49.70        1.99 o   0.1684E-01
  -5   7   5      119.11      123.27        4.65 o   0.5247E-02
  -4   7   5       18.85       15.25        1.98 o   0.4811E-01
  -3   7   5      162.43      165.94        4.67 o   0.3599E-02
  -2   7   5      106.92      114.79        3.45 o   0.5922E-02
  -1   7   5      365.25      408.34        5.96 o   0.1108E-02
   0   7   5       74.32       80.48        3.04 o   0.9193E-02
   1   7   5       13.95       13.08        1.55 o   0.5929E-01
   2   7   5       55.65       62.46        2.51 o   0.1252E-01
   3   7   5      280.24      298.07        6.17 o   0.1663E-02
   4   7   5     1557.17     1664.66       10.69 o   0.1030E-03
   5   7   5     1170.85     1281.98        8.72 o   0.1659E-03
   6   7   5      229.32      241.00        4.16 o   0.2255E-02
   7   7   5        2.34        1.10        1.14 o   0.3464E+00
   8   7   5        8.78        9.20        1.33 o   0.8976E-01
   9   7   5       69.83       63.09        2.31 o   0.1187E-01
  10   7   5       22.42       18.49        1.48 o   0.4106E-01
  11   7   5       41.85       49.28        1.56 o   0.1780E-01
 -11   8   5      158.13      144.26        4.79 o   0.4031E-02
 -10   8   5      134.09      126.76        4.48 o   0.4984E-02
  -9   8   5      452.94      441.50        8.80 o   0.8857E-03
  -8   8   5      689.33      627.09       10.58 o   0.4942E-03
  -7   8   5        9.60       12.07        1.49 o   0.7295E-01
  -6   8   5        9.78       10.93        1.35 o   0.7659E-01
  -5   8   5       -0.74        0.95        0.65 o   0.4552E+00
  -4   8   5       32.43       33.81        1.66 o   0.2372E-01
  -3   8   5      291.35      297.61        4.11 o   0.1693E-02
  -2   8   5      446.03      472.78        5.03 o   0.8652E-03
  -1   8   5      393.51      397.71        5.04 o   0.1086E-02
   0   8   5       12.13       11.88        1.19 o   0.7210E-01
   1   8   5       77.19       80.22        2.12 o   0.9344E-02
   2   8   5      842.92      869.01        7.30 o   0.3179E-03
   3   8   5      615.86      673.12        6.60 o   0.5005E-03
   4   8   5      252.82      293.12        4.18 o   0.1830E-02
   5   8   5       43.38       49.52        2.18 o   0.1654E-01
   6   8   5       74.20       84.18        2.96 o   0.8828E-02
   7   8   5      199.01      199.20        4.26 o   0.2879E-02
   8   8   5       93.01       93.73        2.84 o   0.7501E-02
   9   8   5        9.77       12.18        1.06 o   0.7095E-01
  10   8   5        4.05        0.05        1.06 o   0.3896E+00
 -10   9   5        3.52        3.36        1.30 o   0.1916E+00
  -9   9   5        4.96        7.33        1.64 o   0.1042E+00
  -8   9   5        2.32        1.67        1.78 o   0.2031E+00
  -7   9   5       14.19       14.21        2.11 o   0.5170E-01
  -6   9   5      232.71      237.49        5.65 o   0.2247E-02
  -5   9   5      430.12      458.53        7.80 o   0.8903E-03
  -4   9   5        3.26        3.92        1.38 o   0.1732E+00
  -3   9   5      509.97      541.66        6.19 o   0.6973E-03
  -2   9   5      436.77      502.45        5.40 o   0.8270E-03
  -1   9   5        1.94        4.62        1.04 o   0.2013E+00
   0   9   5      384.64      414.32        5.03 o   0.1066E-02
   1   9   5        4.03        1.85        1.22 o   0.2581E+00
   2   9   5      286.20      310.48        5.24 o   0.1631E-02
   3   9   5      213.98      226.75        4.97 o   0.2453E-02
   4   9   5        2.90        5.04        1.40 o   0.1514E+00
   5   9   5      147.07      149.89        4.09 o   0.4218E-02
   6   9   5      119.05      113.35        3.38 o   0.5854E-02
   7   9   5       10.41       12.53        1.26 o   0.7463E-01
   8   9   5       78.91       90.25        2.14 o   0.8527E-02
   9   9   5      194.53      152.25        3.99 o   0.3707E-02
  -8  10   5      199.37      165.28        5.36 o   0.3313E-02
  -7  10   5       30.17       29.18        2.32 o   0.2524E-01
  -6  10   5        3.53        3.24        1.66 o   0.1574E+00
  -5  10   5      583.68      543.09        8.22 o   0.6350E-03
  -4  10   5      331.26      337.42        6.02 o   0.1380E-02
  -3  10   5       31.18       28.32        2.05 o   0.2667E-01
  -2  10   5       99.03       81.98        3.59 o   0.8055E-02
  -1  10   5     1356.24     1363.12       13.48 o   0.1409E-03
   0  10   5       11.38       13.34        1.53 o   0.6133E-01
   1  10   5      223.48      225.88        4.87 o   0.2398E-02
   2  10   5        2.27        0.77        1.54 o   0.2635E+00
   3  10   5       66.61       77.73        3.03 o   0.9816E-02
   4  10   5       -0.33        0.24        1.26 o   0.9780E-01
   5  10   5        0.79        0.14        0.64 o   0.5879E+00
   6  10   5      163.49      170.33        4.04 o   0.3691E-02
   7  10   5        6.28        3.56        0.93 o   0.1956E+00
  -6  11   5      133.67      131.24        4.20 o   0.4810E-02
  -5  11   5       84.52       86.48        3.71 o   0.8173E-02
  -4  11   5      150.41      166.13        3.49 o   0.3830E-02
  -3  11   5      302.31      295.23        4.76 o   0.1670E-02
  -2  11   5        2.18        1.29        1.20 o   0.3253E+00
  -1  11   5       16.57       20.10        1.77 o   0.4325E-01
   0  11   5      106.12       98.13        3.80 o   0.6816E-02
   1  11   5       -0.76        0.16        0.84 o   0.3950E+00
   2  11   5      343.93      332.28        6.37 o   0.1391E-02
   3  11   5       53.07       56.37        2.35 o   0.1388E-01
   4  11   5       88.88       82.03        2.70 o   0.8674E-02
   5  11   5       54.57       47.05        2.09 o   0.1591E-01
  -2  12   5      301.74      246.13       11.80 o   0.1608E-02
  -1  12   5       66.07       63.35        4.37 o   0.1009E-01
   0  12   5        0.58        0.07        0.75 o   0.6285E+00
   1  12   5       49.60       41.23        2.33 o   0.1793E-01
 -14   0   6      205.59      187.80        7.12 o   0.2736E-02
 -12   0   6      300.60      307.28        8.72 o   0.1494E-02
 -10   0   6      197.17      207.33        6.76 o   0.2628E-02
  -8   0   6       30.91       37.89        2.37 o   0.2194E-01
  -6   0   6       48.81       20.64        2.27 o   0.2669E-01
  -4   0   6     1985.46     1982.00       11.24 o   0.7053E-04
  -2   0   6      245.51      228.65        3.65 o   0.2327E-02
   0   0   6     5464.71     5376.63       16.66 o   0.1052E-04
   2   0   6       28.81       37.87        1.43 o   0.2378E-01
   4   0   6      498.31      474.89        7.60 o   0.7928E-03
   6   0   6      461.47      462.20       10.92 o   0.8053E-03
   8   0   6       70.91       75.32        4.76 o   0.8422E-02
  10   0   6      329.15      341.04        6.69 o   0.1340E-02
  12   0   6      276.67      257.22        6.92 o   0.1886E-02
 -15   1   6        9.00        7.18        1.07 o   0.1036E+00
 -14   1   6        6.15        5.75        1.18 o   0.1345E+00
 -13   1   6        0.63        0.65        0.86 o   0.3621E+00
 -12   1   6      314.38      342.94        6.30 o   0.1384E-02
 -11   1   6      349.74      397.74        5.06 o   0.1164E-02
 -10   1   6       32.39       32.44        1.66 o   0.2502E-01
  -9   1   6        3.08        2.26        1.38 o   0.2178E+00
  -8   1   6      434.72      490.64        6.71 o   0.8264E-03
  -7   1   6      523.37      486.34        6.24 o   0.7600E-03
  -6   1   6       68.08       82.55        2.09 o   0.9586E-02
  -5   1   6     3149.49     2769.49       11.38 o   0.3461E-04
  -4   1   6     1190.07     1078.14        6.47 o   0.1972E-03
  -3   1   6       20.00       39.79        0.93 o   0.2649E-01
  -2   1   6        7.92        3.88        0.72 o   0.1735E+00
  -1   1   6       94.46       99.28        1.67 o   0.7607E-02
   0   1   6     3401.33     3274.50        8.23 o   0.2691E-04
   1   1   6        5.62        4.09        0.58 o   0.1782E+00
   2   1   6       29.51       30.82        0.98 o   0.2742E-01
   3   1   6       34.26       17.55        1.41 o   0.3655E-01
   4   1   6     1041.17     1011.57        7.55 o   0.2324E-03
   5   1   6       10.94       15.47        1.35 o   0.5878E-01
   6   1   6        3.34        1.92        1.19 o   0.2645E+00
   7   1   6       57.62       72.85        3.18 o   0.1063E-01
   8   1   6      141.56      157.83        5.04 o   0.3894E-02
   9   1   6      179.15      174.04        3.21 o   0.3459E-02
  10   1   6      316.64      330.97        4.45 o   0.1449E-02
  11   1   6      702.29      715.85        7.55 o   0.4298E-03
  12   1   6        1.24        1.08        1.11 o   0.4562E+00
  13   1   6      344.85      301.16        4.76 o   0.1549E-02
 -15   2   6       -0.18        0.25        1.43 o   0.5889E-01
 -14   2   6        0.06        0.09        2.53 o   0.6093E-02
 -13   2   6      166.25      180.34        4.61 o   0.3340E-02
 -12   2   6       83.25      105.86        3.62 o   0.6840E-02
 -11   2   6     1604.87     1707.81       11.15 o   0.9776E-04
 -10   2   6       49.16       47.19        1.87 o   0.1670E-01
  -9   2   6      560.80      544.95        8.73 o   0.6363E-03
  -8   2   6      444.92      453.25        7.66 o   0.8681E-03
  -7   2   6      278.24      259.74        5.10 o   0.1907E-02
  -6   2   6     1869.58     1683.17       12.54 o   0.8798E-04
  -5   2   6       55.91       65.71        1.99 o   0.1226E-01
  -4   2   6      604.65      511.08        5.21 o   0.6713E-03
  -3   2   6      704.15      635.08        5.37 o   0.4823E-03
  -2   2   6      133.72      112.23        2.07 o   0.5606E-02
  -1   2   6      261.45      268.58        2.67 o   0.2002E-02
   0   2   6     1224.00     1182.94        5.77 o   0.1775E-03
   1   2   6      451.09      446.07        3.81 o   0.9040E-03
   2   2   6        3.75        4.07        0.79 o   0.1959E+00
   3   2   6     2133.44     1989.31       10.42 o   0.6730E-04
   4   2   6      744.64      685.18        6.27 o   0.4364E-03
   5   2   6      355.50      327.75        4.67 o   0.1378E-02
   6   2   6      131.34      135.74        3.47 o   0.4777E-02
   7   2   6      167.91      162.07        4.33 o   0.3723E-02
   8   2   6       45.56       45.32        3.10 o   0.1619E-01
   9   2   6       19.35       17.28        1.26 o   0.4527E-01
  10   2   6        1.68        1.70        1.30 o   0.2834E+00
  11   2   6      383.21      395.17        5.53 o   0.1112E-02
  12   2   6       11.79       13.96        1.17 o   0.6363E-01
  13   2   6       11.32       14.11        1.02 o   0.6419E-01
 -14   3   6        1.54        0.66        1.12 o   0.4511E+00
 -13   3   6       19.60       20.54        2.25 o   0.3640E-01
 -12   3   6      210.87      194.68        5.11 o   0.2796E-02
 -11   3   6      504.84      559.64        6.57 o   0.6878E-03
 -10   3   6      240.08      230.20        4.55 o   0.2316E-02
  -9   3   6      163.77      182.69        5.09 o   0.3294E-02
  -8   3   6      310.82      315.80        6.51 o   0.1499E-02
  -7   3   6      703.62      672.37        8.57 o   0.4489E-03
  -6   3   6      831.38      762.90        8.78 o   0.3592E-03
  -5   3   6     1860.47     1737.88       10.39 o   0.8698E-04
  -4   3   6      266.34      265.16        3.89 o   0.1932E-02
  -3   3   6      473.66      463.54        4.80 o   0.8560E-03
  -2   3   6      104.69      110.66        2.27 o   0.6421E-02
  -1   3   6      154.39      156.00        2.81 o   0.4042E-02
   0   3   6      182.96      163.10        2.73 o   0.3763E-02
   1   3   6      468.15      449.94        4.58 o   0.8782E-03
   2   3   6      656.86      630.21        5.37 o   0.5176E-03
   3   3   6     2205.02     2038.16       11.59 o   0.6368E-04
   4   3   6     3857.72     3761.31       15.08 o   0.2089E-04
   5   3   6      441.10      456.49        5.25 o   0.8955E-03
   6   3   6       14.60       13.42        1.52 o   0.5905E-01
   7   3   6      628.64      662.31       10.17 o   0.4876E-03
   8   3   6      193.69      199.11        3.16 o   0.3012E-02
   9   3   6       -0.14        0.11        1.37 o   0.7098E-01
  10   3   6       57.65       58.16        2.47 o   0.1295E-01
  11   3   6      100.06      106.35        2.84 o   0.6629E-02
  12   3   6        2.92        3.29        1.01 o   0.2212E+00
  13   3   6        2.32        1.85        1.26 o   0.2673E+00
 -14   4   6      109.95      117.95        3.07 o   0.5861E-02
 -13   4   6        0.07        0.01        2.85 o   0.3772E-02
 -12   4   6        8.70       12.97        1.88 o   0.6333E-01
 -11   4   6       21.02       18.03        1.75 o   0.4059E-01
 -10   4   6       64.35       75.12        2.33 o   0.1046E-01
  -9   4   6      296.59      330.34        4.38 o   0.1526E-02
  -8   4   6      118.81      116.10        4.45 o   0.5403E-02
  -7   4   6       91.71       83.46        3.20 o   0.8305E-02
  -6   4   6       10.25        9.71        1.42 o   0.7806E-01
  -5   4   6      150.34      118.83        3.43 o   0.5091E-02
  -4   4   6       26.38       32.28        1.65 o   0.2672E-01
  -3   4   6       14.67        9.35        1.18 o   0.7689E-01
  -2   4   6      662.58      618.81        6.38 o   0.5290E-03
  -1   4   6       78.74       67.53        2.21 o   0.1066E-01
   0   4   6       14.05       24.37        1.09 o   0.4003E-01
   1   4   6        4.56       10.59        0.93 o   0.9507E-01
   2   4   6     1581.88     1459.21        9.42 o   0.1178E-03
   3   4   6      474.42      527.84        6.30 o   0.7420E-03
   4   4   6      164.54      147.78        3.97 o   0.4065E-02
   5   4   6       37.10       30.66        2.19 o   0.2317E-01
   6   4   6     1663.98     1681.99       16.03 o   0.9513E-04
   7   4   6      265.04      284.25        6.88 o   0.1732E-02
   8   4   6      149.56      169.96        3.10 o   0.3841E-02
   9   4   6       19.68       21.13        1.72 o   0.3836E-01
  10   4   6       56.70       65.81        2.75 o   0.1192E-01
  11   4   6      255.81      266.74        4.98 o   0.2005E-02
  12   4   6       75.12       75.30        2.60 o   0.1006E-01
 -13   5   6      458.29      420.45        8.25 o   0.9495E-03
 -12   5   6        2.78        0.68        1.55 o   0.2585E+00
 -11   5   6       23.86       34.85        2.11 o   0.2561E-01
 -10   5   6       95.03       95.22        3.24 o   0.7419E-02
  -9   5   6       69.45       77.07        2.35 o   0.1010E-01
  -8   5   6       94.45      100.00        2.57 o   0.7373E-02
  -7   5   6      357.50      373.09        6.62 o   0.1195E-02
  -6   5   6      218.80      233.42        5.26 o   0.2372E-02
  -5   5   6       33.27       36.06        2.18 o   0.2260E-01
  -4   5   6      755.37      722.42        8.06 o   0.3981E-03
  -3   5   6      109.53      127.64        3.02 o   0.5523E-02
  -2   5   6      999.44      890.69        9.13 o   0.2754E-03
  -1   5   6       40.15       45.80        1.99 o   0.1746E-01
   0   5   6       24.31       31.79        1.47 o   0.2819E-01
   1   5   6       33.32       31.69        1.74 o   0.2543E-01
   2   5   6      296.97      312.60        4.80 o   0.1595E-02
   3   5   6       53.88       58.61        2.39 o   0.1298E-01
   4   5   6      498.97      535.66        8.22 o   0.6960E-03
   5   5   6      621.09      610.60        9.82 o   0.5262E-03
   6   5   6     1239.15     1308.55       15.46 o   0.1529E-03
   7   5   6     1354.70     1447.72        9.23 o   0.1324E-03
   8   5   6      153.74      142.26        3.37 o   0.4474E-02
   9   5   6      187.02      197.40        3.90 o   0.3061E-02
  10   5   6       21.89       22.97        1.66 o   0.3450E-01
  11   5   6      112.66      109.24        2.81 o   0.6177E-02
  12   5   6        3.97        5.76        1.02 o   0.1558E+00
 -13   6   6      357.02      293.99        9.36 o   0.1395E-02
 -12   6   6      214.94      220.96        5.42 o   0.2524E-02
 -11   6   6       86.16       70.33        4.51 o   0.8626E-02
 -10   6   6        2.16        1.48        1.33 o   0.2793E+00
  -9   6   6       88.02       96.19        3.32 o   0.7518E-02
  -8   6   6      197.29      214.58        3.85 o   0.2758E-02
  -7   6   6      572.05      596.25        6.24 o   0.5921E-03
  -6   6   6       90.26       92.58        3.63 o   0.7582E-02
  -5   6   6      135.76      137.15        4.21 o   0.4521E-02
  -4   6   6       11.18        5.41        1.68 o   0.9719E-01
  -3   6   6      766.24      742.04        9.43 o   0.3931E-03
  -2   6   6        9.60        7.80        1.30 o   0.9348E-01
  -1   6   6       79.18       84.54        2.96 o   0.8718E-02
   0   6   6       58.01       61.54        2.50 o   0.1234E-01
   1   6   6       78.36       83.51        2.91 o   0.8767E-02
   2   6   6      177.03      188.85        4.13 o   0.3150E-02
   3   6   6      456.11      456.84        7.78 o   0.8598E-03
   4   6   6     2140.64     2252.83       18.56 o   0.5719E-04
   5   6   6     4347.30     4520.63       19.21 o   0.1538E-04
   6   6   6        9.12        8.68        1.05 o   0.1042E+00
   7   6   6     1171.84     1269.55        8.83 o   0.1680E-03
   8   6   6       16.52       25.66        1.50 o   0.3754E-01
   9   6   6       28.91       46.51        1.69 o   0.2073E-01
  10   6   6      123.04      132.90        2.95 o   0.5183E-02
  11   6   6       31.56       30.80        1.53 o   0.2708E-01
 -12   7   6       13.06        8.04        1.68 o   0.7945E-01
 -11   7   6       14.16       19.38        1.97 o   0.4252E-01
 -10   7   6        3.11        0.02        2.12 o   0.1793E+00
  -9   7   6      148.77      169.76        4.31 o   0.3766E-02
  -8   7   6      689.48      683.06        9.39 o   0.4454E-03
  -7   7   6      118.25      129.73        3.37 o   0.5314E-02
  -6   7   6        5.13        5.01        1.23 o   0.1387E+00
  -5   7   6       69.19       79.36        2.30 o   0.9883E-02
  -4   7   6       -0.93        0.00        0.84 o   0.3405E+00
  -3   7   6       22.33       35.14        2.02 o   0.2526E-01
  -2   7   6       71.08       95.33        3.26 o   0.8001E-02
  -1   7   6      493.11      533.30        8.31 o   0.7048E-03
   0   7   6        2.42        0.03        1.30 o   0.3903E+00
   1   7   6        6.46        6.20        1.42 o   0.1215E+00
   2   7   6       50.49       48.16        2.83 o   0.1502E-01
   3   7   6      995.27      999.01        8.71 o   0.2458E-03
   4   7   6      148.80      165.32        3.43 o   0.3936E-02
   5   7   6      440.58      482.46        5.72 o   0.8443E-03
   6   7   6      544.87      596.23        6.44 o   0.6050E-03
   7   7   6       17.83       18.88        1.50 o   0.4352E-01
   8   7   6      158.95      154.12        3.49 o   0.3963E-02
   9   7   6      545.61      516.72        5.77 o   0.7108E-03
  10   7   6        6.76        1.67        0.92 o   0.2386E+00
 -11   8   6        9.90       18.67        1.54 o   0.5350E-01
 -10   8   6       64.92       49.73        3.62 o   0.1260E-01
  -9   8   6       38.88       36.48        2.63 o   0.2040E-01
  -8   8   6        2.22        3.58        1.38 o   0.1872E+00
  -7   8   6       37.48       44.94        2.55 o   0.1812E-01
  -6   8   6      103.62      112.92        4.14 o   0.5998E-02
  -5   8   6       77.25       81.42        2.58 o   0.8993E-02
  -4   8   6      277.80      264.00        4.37 o   0.1950E-02
  -3   8   6      272.56      267.98        4.35 o   0.1973E-02
  -2   8   6      526.24      575.48        5.88 o   0.6470E-03
  -1   8   6       35.28       34.99        1.62 o   0.2294E-01
   0   8   6      134.71      145.26        3.08 o   0.4672E-02
   1   8   6       21.94       25.23        1.31 o   0.3405E-01
   2   8   6      135.77      157.29        3.33 o   0.4231E-02
   3   8   6      685.58      709.37        7.34 o   0.4449E-03
   4   8   6       17.36       17.00        1.30 o   0.5033E-01
   5   8   6       66.78       77.58        2.83 o   0.9798E-02
   6   8   6        0.95        0.73        0.64 o   0.4450E+00
   7   8   6      483.44      532.15        6.08 o   0.7310E-03
   8   8   6      119.38      119.37        2.91 o   0.5802E-02
   9   8   6      408.81      346.51        4.73 o   0.1264E-02
 -10   9   6       37.95       40.68        2.74 o   0.1824E-01
  -9   9   6      307.78      269.04        6.93 o   0.1705E-02
  -8   9   6      110.70      116.93        4.81 o   0.5537E-02
  -7   9   6       57.97       69.43        3.09 o   0.1124E-01
  -6   9   6       44.78       49.66        2.69 o   0.1564E-01
  -5   9   6       41.50       38.14        2.70 o   0.1891E-01
  -4   9   6        1.74        2.00        1.32 o   0.2417E+00
  -3   9   6       24.31       29.44        1.92 o   0.2818E-01
  -2   9   6        5.17        2.59        1.38 o   0.1960E+00
  -1   9   6      282.72      287.82        5.06 o   0.1746E-02
   0   9   6       45.55       48.88        1.93 o   0.1704E-01
   1   9   6       14.74       17.09        1.49 o   0.5002E-01
   2   9   6       15.36       14.52        1.71 o   0.5345E-01
   3   9   6        7.06        9.69        1.52 o   0.8514E-01
   4   9   6       40.25       46.70        2.29 o   0.1731E-01
   5   9   6        5.59        4.78        1.45 o   0.1419E+00
   6   9   6        4.99        3.98        1.30 o   0.1632E+00
   7   9   6      361.04      331.97        5.37 o   0.1370E-02
   8   9   6      795.45      659.31        5.89 o   0.4451E-03
  -8  10   6      200.23      176.89        5.11 o   0.3166E-02
  -7  10   6       33.71       29.70        2.63 o   0.2360E-01
  -6  10   6       24.31       18.88        1.84 o   0.3971E-01
  -5  10   6        2.67        1.42        1.52 o   0.2228E+00
  -4  10   6     1542.45     1441.13       13.38 o   0.1219E-03
  -3  10   6      957.10      902.77        9.45 o   0.2804E-03
  -2  10   6     1182.54     1184.11       10.68 o   0.1820E-03
  -1  10   6      287.40      299.09        6.28 o   0.1668E-02
   0  10   6       12.28       15.97        1.90 o   0.5472E-01
   1  10   6       62.69       65.40        2.85 o   0.1141E-01
   2  10   6        8.84        9.56        1.39 o   0.7960E-01
   3  10   6       43.46       40.90        2.18 o   0.1862E-01
   4  10   6        1.75        3.20        1.13 o   0.2337E+00
   5  10   6       30.91       25.05        1.77 o   0.2982E-01
   6  10   6       86.64       78.00        2.45 o   0.8907E-02
   7  10   6        8.54        1.43        2.93 o   0.8104E-01
  -6  11   6       51.63       37.86        3.02 o   0.1742E-01
  -5  11   6      141.10      135.18        3.51 o   0.4646E-02
  -4  11   6       -0.24        0.60        1.12 o   0.1449E+00
  -3  11   6       40.80       37.13        1.90 o   0.2103E-01
  -2  11   6      175.82      161.93        4.44 o   0.3646E-02
  -1  11   6        1.62        3.78        1.27 o   0.2056E+00
   0  11   6        5.47        6.08        1.55 o   0.1134E+00
   1  11   6       40.55       35.41        2.38 o   0.2114E-01
   2  11   6      200.55      195.64        4.69 o   0.2907E-02
   3  11   6      314.82      271.44        4.86 o   0.1781E-02
   4  11   6       24.18       27.32        1.48 o   0.3232E-01
 -15   0   7       13.91       18.23        2.28 o   0.4289E-01
 -13   0   7        2.30        2.91        1.81 o   0.1660E+00
 -11   0   7     1522.56     1568.31       15.92 o   0.1090E-03
  -9   0   7       95.52       99.30        4.63 o   0.6428E-02
  -7   0   7        5.52        4.41        1.69 o   0.1305E+00
  -5   0   7      123.89      126.62        4.03 o   0.5014E-02
  -3   0   7     5069.15     4669.20       22.63 o   0.1311E-04
  -1   0   7      441.30      451.29        5.62 o   0.8989E-03
   1   0   7      212.83      218.02        3.77 o   0.2589E-02
   3   0   7      220.84      228.62        5.21 o   0.2443E-02
   5   0   7       24.31       13.61        2.23 o   0.4088E-01
   7   0   7      117.92      111.93        7.10 o   0.4713E-02
   9   0   7        5.86        5.59        1.67 o   0.1147E+00
  11   0   7      597.07      586.76       10.62 o   0.5592E-03
  13   0   7       16.14       12.95        1.84 o   0.5450E-01
 -15   1   7        1.60        0.00        1.22 o   0.4897E+00
 -14   1   7       27.15       20.16        2.06 o   0.3450E-01
 -13   1   7        4.72        6.06        1.40 o   0.1195E+00
 -12   1   7       20.54       18.23        2.00 o   0.4057E-01
 -11   1   7      196.25      192.44        3.83 o   0.3049E-02
 -10   1   7      475.20      486.95        5.19 o   0.8112E-03
  -9   1   7      650.32      673.54        8.95 o   0.4738E-03
  -8   1   7      106.88      108.02        3.66 o   0.6373E-02
  -7   1   7        4.23        1.14        1.01 o   0.3171E+00
  -6   1   7      711.11      667.24        6.80 o   0.4539E-03
  -5   1   7      291.31      257.37        4.32 o   0.1913E-02
  -4   1   7      539.96      522.85        5.21 o   0.6949E-03
  -3   1   7     1678.81     1511.40        7.80 o   0.1085E-03
  -2   1   7     2818.50     2532.70        9.81 o   0.4139E-04
  -1   1   7        7.17        5.09        0.82 o   0.1443E+00
   0   1   7     1684.80     1605.32        7.24 o   0.1011E-03
   1   1   7      210.54      211.77        2.62 o   0.2779E-02
   2   1   7     1560.18     1448.92        7.43 o   0.1213E-03
   3   1   7        2.36        1.03        0.92 o   0.3976E+00
   4   1   7        3.78        0.65        0.99 o   0.3519E+00
   5   1   7      573.22      522.46        7.13 o   0.6686E-03
   6   1   7       16.30       18.69        1.74 o   0.4475E-01
   7   1   7      203.67      202.08        6.56 o   0.2647E-02
   8   1   7       54.56       52.06        1.87 o   0.1475E-01
   9   1   7      187.49      195.46        3.60 o   0.3031E-02
  10   1   7      449.74      461.94        6.54 o   0.8668E-03
  11   1   7      505.91      521.25        6.50 o   0.7264E-03
  12   1   7      118.06      127.33        3.25 o   0.5241E-02
  13   1   7      290.54      256.71        4.23 o   0.1965E-02
 -14   2   7       10.90       10.52        1.50 o   0.7301E-01
 -13   2   7      160.10      160.42        4.19 o   0.3770E-02
 -12   2   7       66.56       62.23        3.53 o   0.1102E-01
 -11   2   7     1047.65     1090.19        8.69 o   0.2154E-03
 -10   2   7        6.03        5.34        1.05 o   0.1334E+00
  -9   2   7        1.04        0.56        1.58 o   0.3125E+00
  -8   2   7       38.73       47.86        2.49 o   0.1722E-01
  -7   2   7       49.01       49.46        2.37 o   0.1567E-01
  -6   2   7      988.67      910.22        8.79 o   0.2687E-03
  -5   2   7      215.57      177.21        3.72 o   0.3103E-02
  -4   2   7      158.63      148.89        2.83 o   0.4228E-02
  -3   2   7      102.35       76.43        2.15 o   0.8712E-02
  -2   2   7      107.98       76.39        2.06 o   0.8424E-02
  -1   2   7      685.67      605.37        5.31 o   0.5243E-03
   0   2   7     2679.35     2547.87       10.10 o   0.4306E-04
   1   2   7      368.96      346.96        3.84 o   0.1308E-02
   2   2   7      996.96     1007.00        7.06 o   0.2391E-03
   3   2   7      221.46      236.19        3.66 o   0.2407E-02
   4   2   7        0.92        0.78        0.48 o   0.5542E+00
   5   2   7      920.43      882.58        9.00 o   0.2899E-03
   6   2   7      159.50      169.62        4.18 o   0.3712E-02
   7   2   7        5.89        5.54        1.56 o   0.1140E+00
   8   2   7        2.13        1.55        0.92 o   0.3817E+00
   9   2   7      138.30      141.32        3.13 o   0.4621E-02
  10   2   7      147.79      144.81        3.61 o   0.4335E-02
  11   2   7       73.96       79.96        2.47 o   0.9520E-02
  12   2   7      316.50      295.42        4.42 o   0.1635E-02
  13   2   7      735.93      660.36        9.02 o   0.4585E-03
 -14   3   7       92.43       92.64        3.07 o   0.7491E-02
 -13   3   7       82.72      101.77        2.95 o   0.7444E-02
 -12   3   7       10.72        1.39        1.54 o   0.1424E+00
 -11   3   7      585.48      636.07        9.89 o   0.5294E-03
 -10   3   7      391.79      406.34        5.83 o   0.1082E-02
  -9   3   7     1148.98     1200.90        9.21 o   0.1808E-03
  -8   3   7      875.58      879.48       10.61 o   0.2949E-03
  -7   3   7      537.13      572.07        7.70 o   0.6315E-03
  -6   3   7      111.90      136.44        3.58 o   0.5118E-02
  -5   3   7       82.76       92.60        2.46 o   0.7963E-02
  -4   3   7      116.14      101.27        2.79 o   0.6525E-02
  -3   3   7       41.46       40.93        1.78 o   0.1953E-01
  -2   3   7       54.00       36.86        1.91 o   0.1887E-01
  -1   3   7       13.59       16.80        1.08 o   0.5016E-01
   0   3   7     1151.29     1063.61        7.04 o   0.2109E-03
   1   3   7       65.52       70.67        1.87 o   0.1154E-01
   2   3   7      971.68      964.23        7.89 o   0.2570E-03
   3   3   7       20.10       18.71        1.40 o   0.4383E-01
   4   3   7      402.55      429.83        5.45 o   0.1001E-02
   5   3   7      126.36      143.10        3.17 o   0.4724E-02
   6   3   7       56.88       46.94        2.90 o   0.1425E-01
   7   3   7       14.51       14.45        2.03 o   0.4873E-01
   8   3   7        0.47        1.04        0.66 o   0.5461E+00
   9   3   7       53.94       52.59        2.07 o   0.1493E-01
  10   3   7      285.16      293.00        4.86 o   0.1733E-02
  11   3   7        2.39        3.79        1.08 o   0.2181E+00
  12   3   7       24.03       20.99        1.40 o   0.3794E-01
 -14   4   7       29.80       35.53        1.88 o   0.2458E-01
 -13   4   7        1.36        0.37        1.66 o   0.2723E+00
 -12   4   7       51.73       53.61        2.73 o   0.1413E-01
 -11   4   7       37.92       46.15        2.41 o   0.1782E-01
 -10   4   7      259.70      233.34        4.84 o   0.2218E-02
  -9   4   7     2231.67     2293.88       11.81 o   0.5597E-04
  -8   4   7      209.27      234.52        5.29 o   0.2426E-02
  -7   4   7      323.78      338.69        6.46 o   0.1369E-02
  -6   4   7      358.45      353.26        6.31 o   0.1281E-02
  -5   4   7     1151.65     1189.20       10.36 o   0.1814E-03
  -4   4   7        2.84        0.98        1.11 o   0.3507E+00
  -3   4   7      513.19      476.56        6.72 o   0.7831E-03
  -2   4   7      321.51      294.37        4.78 o   0.1619E-02
  -1   4   7      339.65      304.14        4.50 o   0.1547E-02
   0   4   7      504.73      434.29        5.46 o   0.8808E-03
   1   4   7       73.33       73.70        2.35 o   0.9765E-02
   2   4   7       14.90       19.67        1.24 o   0.4527E-01
   3   4   7      599.15      577.53        7.84 o   0.5843E-03
   4   4   7        2.14        0.14        1.24 o   0.4086E+00
   5   4   7      683.26      688.30        8.60 o   0.4505E-03
   6   4   7       18.76       22.24        2.48 o   0.3358E-01
   7   4   7       22.85       20.96        1.57 o   0.3860E-01
   8   4   7      671.43      680.18        6.82 o   0.4720E-03
   9   4   7      891.28      902.11        9.51 o   0.2915E-03
  10   4   7       75.78       87.62        3.18 o   0.8479E-02
  11   4   7       -1.11        0.02        1.31 o   0.4702E+00
  12   4   7      117.84      109.79        2.70 o   0.6166E-02
 -13   5   7        1.39        0.18        1.41 o   0.3969E+00
 -12   5   7      228.54      214.54        4.95 o   0.2575E-02
 -11   5   7       95.95       97.22        3.20 o   0.7255E-02
 -10   5   7      105.89      121.45        3.41 o   0.5690E-02
  -9   5   7      222.77      245.04        4.18 o   0.2304E-02
  -8   5   7      440.04      449.55        5.55 o   0.9003E-03
  -7   5   7      257.15      265.78        6.11 o   0.1911E-02
  -6   5   7     1003.70     1071.41       10.85 o   0.2210E-03
  -5   5   7       62.05       60.76        2.64 o   0.1201E-01
  -4   5   7      237.44      214.12        5.29 o   0.2465E-02
  -3   5   7      120.10      135.46        3.97 o   0.4872E-02
  -2   5   7       23.50       27.53        1.84 o   0.2995E-01
  -1   5   7       45.17       44.88        2.12 o   0.1740E-01
   0   5   7        1.02        0.36        1.04 o   0.5931E+00
   1   5   7      866.05      897.58        8.02 o   0.2966E-03
   2   5   7     1779.79     1789.33       12.06 o   0.8495E-04
   3   5   7       34.20       37.95        2.10 o   0.2051E-01
   4   5   7       38.65       39.90        2.62 o   0.1894E-01
   5   5   7       31.88       27.29        2.40 o   0.2667E-01
   6   5   7     1873.01     1996.42       10.86 o   0.7325E-04
   7   5   7      174.54      196.73        3.56 o   0.3114E-02
   8   5   7       24.66       27.16        1.76 o   0.3026E-01
   9   5   7        6.56        3.21        1.32 o   0.1615E+00
  10   5   7        4.95        6.72        1.28 o   0.1262E+00
  11   5   7       43.36       27.10        2.08 o   0.2421E-01
 -13   6   7      255.30      200.56        7.58 o   0.2315E-02
 -12   6   7        0.79        0.08        0.70 o   0.5450E+00
 -11   6   7        5.42        5.21        1.28 o   0.1525E+00
 -10   6   7       51.33       52.52        2.83 o   0.1484E-01
  -9   6   7      229.27      228.09        5.55 o   0.2323E-02
  -8   6   7       84.97       85.60        2.70 o   0.8683E-02
  -7   6   7      218.38      231.37        4.14 o   0.2453E-02
  -6   6   7     1333.50     1366.27       10.63 o   0.1424E-03
  -5   6   7        4.18        2.10        2.02 o   0.1394E+00
  -4   6   7      117.45      119.88        4.62 o   0.5319E-02
  -3   6   7      744.23      768.60       11.44 o   0.3755E-03
  -2   6   7      634.24      604.92        8.71 o   0.5369E-03
  -1   6   7       93.91       88.96        3.54 o   0.7430E-02
   0   6   7      146.55      158.17        4.11 o   0.4052E-02
   1   6   7        1.33        0.29        1.29 o   0.4217E+00
   2   6   7       93.34       98.62        3.46 o   0.7034E-02
   3   6   7       68.40       72.48        3.42 o   0.1005E-01
   4   6   7      153.65      153.54        4.84 o   0.3890E-02
   5   6   7      586.39      666.16        5.86 o   0.5143E-03
   6   6   7      204.55      202.62        3.57 o   0.2887E-02
   7   6   7       34.40       27.40        1.91 o   0.2730E-01
   8   6   7        5.22        4.27        1.05 o   0.1730E+00
   9   6   7       83.25       80.37        2.40 o   0.8864E-02
  10   6   7       40.92       42.79        2.00 o   0.1853E-01
  11   6   7      131.14      125.25        3.35 o   0.5245E-02
 -12   7   7      341.24      269.15        8.94 o   0.1551E-02
 -11   7   7       53.36       44.92        3.23 o   0.1502E-01
 -10   7   7       59.54       50.75        2.77 o   0.1361E-01
  -9   7   7        1.56        0.06        1.36 o   0.4136E+00
  -8   7   7     1623.03     1606.04       14.23 o   0.1042E-03
  -7   7   7      175.80      183.82        4.31 o   0.3211E-02
  -6   7   7        7.26        5.08        1.17 o   0.1276E+00
  -5   7   7        4.32        4.46        1.34 o   0.1502E+00
  -4   7   7       43.58       40.16        1.89 o   0.1949E-01
  -3   7   7      230.52      255.48        6.96 o   0.2025E-02
  -2   7   7       73.91       79.60        3.61 o   0.8950E-02
  -1   7   7      409.33      409.29        7.89 o   0.9910E-03
   0   7   7       -0.13        2.63        1.94 o   0.1720E-01
   1   7   7       37.12       42.37        2.66 o   0.1871E-01
   2   7   7      639.47      670.17        6.00 o   0.4962E-03
   3   7   7      887.39      980.79        7.38 o   0.2649E-03
   4   7   7      874.95      938.88        7.93 o   0.2809E-03
   5   7   7      642.86      656.77        6.52 o   0.5001E-03
   6   7   7       -0.51        1.20        0.78 o   0.2890E+00
   7   7   7      161.14      186.57        3.55 o   0.3360E-02
   8   7   7       22.17       22.65        1.46 o   0.3697E-01
   9   7   7       24.38       15.50        1.36 o   0.4452E-01
  10   7   7       97.29       89.67        2.30 o   0.7843E-02
 -11   8   7      133.60      108.98        4.65 o   0.5357E-02
 -10   8   7      177.75      153.61        5.37 o   0.3689E-02
  -9   8   7      417.46      404.55        6.29 o   0.1032E-02
  -8   8   7      497.21      486.13        8.02 o   0.7881E-03
  -7   8   7      618.47      594.19        9.35 o   0.5558E-03
  -6   8   7      115.30      124.01        4.33 o   0.5259E-02
  -5   8   7       37.60       41.97        1.95 o   0.1993E-01
  -4   8   7       27.28       25.16        1.66 o   0.3192E-01
  -3   8   7      202.36      212.36        3.83 o   0.2711E-02
  -2   8   7      187.10      213.13        3.59 o   0.2845E-02
  -1   8   7        2.64        3.98        1.03 o   0.1995E+00
   0   8   7     1443.90     1542.43        9.54 o   0.1176E-03
   1   8   7        1.50        0.00        1.18 o   0.5177E+00
   2   8   7       28.06       29.36        1.78 o   0.2849E-01
   3   8   7      170.65      182.39        3.52 o   0.3380E-02
   4   8   7      410.50      444.56        6.25 o   0.9479E-03
   5   8   7        0.29        0.26        1.46 o   0.5480E-01
   6   8   7       17.67       28.23        1.60 o   0.3318E-01
   7   8   7     1454.21     1416.03       10.97 o   0.1282E-03
   8   8   7       -0.14        0.33        1.21 o   0.1144E+00
   9   8   7       92.06      100.21        2.46 o   0.7068E-02
 -10   9   7       52.49       48.67        5.09 o   0.1193E-01
  -9   9   7        3.34        0.96        1.21 o   0.2881E+00
  -8   9   7       36.66       30.51        2.27 o   0.2312E-01
  -7   9   7        3.08        4.61        1.46 o   0.1540E+00
  -6   9   7       29.79       36.25        2.45 o   0.2223E-01
  -5   9   7     1124.93     1098.82       13.19 o   0.2004E-03
  -4   9   7      478.77      479.59        7.08 o   0.8096E-03
  -3   9   7      136.86      112.45        3.96 o   0.5560E-02
  -2   9   7      172.93      183.08        4.47 o   0.3333E-02
  -1   9   7        0.54        1.87        1.05 o   0.1119E+00
   0   9   7        2.05        0.00        1.58 o   0.3100E+00
   1   9   7      173.02      178.57        4.21 o   0.3403E-02
   2   9   7      161.65      165.12        4.03 o   0.3745E-02
   3   9   7        6.15        7.06        1.50 o   0.1073E+00
   4   9   7       66.31       78.67        3.00 o   0.9770E-02
   5   9   7        1.05        2.39        1.52 o   0.2183E+00
   6   9   7      205.02      236.15        4.15 o   0.2450E-02
   7   9   7      274.63      278.92        4.37 o   0.1849E-02
   8   9   7      165.88      127.82        5.27 o   0.4320E-02
  -8  10   7       13.12       10.19        2.01 o   0.6419E-01
  -7  10   7        3.48        1.23        1.03 o   0.3258E+00
  -6  10   7        3.03        2.67        1.30 o   0.2119E+00
  -5  10   7       74.82       78.58        2.95 o   0.9380E-02
  -4  10   7       52.25       50.87        2.45 o   0.1460E-01
  -3  10   7        0.54        1.49        0.95 o   0.1326E+00
  -2  10   7      115.33      127.20        3.66 o   0.5242E-02
  -1  10   7       50.61       46.95        3.30 o   0.1457E-01
   0  10   7        5.13        6.66        1.68 o   0.1071E+00
   1  10   7       17.25       16.04        1.80 o   0.4590E-01
   2  10   7        7.06        6.33        1.28 o   0.1194E+00
   3  10   7       43.50       40.74        2.13 o   0.1928E-01
   4  10   7        9.90        9.28        1.22 o   0.8699E-01
   5  10   7        3.09        5.01        1.00 o   0.1753E+00
   6  10   7        4.03        2.39        1.25 o   0.2097E+00
  -5  11   7       -0.84        0.65        0.72 o   0.4335E+00
  -4  11   7      358.15      330.94        5.48 o   0.1387E-02
  -3  11   7       43.44       40.24        2.38 o   0.1897E-01
  -2  11   7       34.57       31.01        2.28 o   0.2451E-01
  -1  11   7       60.41       53.42        2.92 o   0.1334E-01
   0  11   7       44.18       36.90        2.62 o   0.1910E-01
   1  11   7       63.21       58.41        2.97 o   0.1225E-01
   2  11   7      164.26      140.90        3.71 o   0.4318E-02
   3  11   7       33.11       34.21        1.89 o   0.2422E-01
 -14   0   8      282.96      262.88        9.20 o   0.1726E-02
 -12   0   8      632.73      714.12       12.24 o   0.4412E-03
 -10   0   8      352.45      370.72        6.56 o   0.1213E-02
  -8   0   8      188.25      199.07        5.92 o   0.2812E-02
  -6   0   8     1304.54     1252.33       14.59 o   0.1544E-03
  -4   0   8      652.31      680.68       10.43 o   0.4585E-03
  -2   0   8     2005.14     1809.21       13.12 o   0.7709E-04
   0   0   8     7031.00     6565.98       24.18 o   0.6853E-05
   2   0   8      247.71      243.65        4.55 o   0.2217E-02
   4   0   8     3722.22     3571.22       25.96 o   0.2264E-04
   6   0   8      221.97      239.05        7.16 o   0.2150E-02
   8   0   8      363.28      363.26        6.85 o   0.1187E-02
  10   0   8      554.67      565.90       10.63 o   0.6085E-03
  12   0   8     1214.28     1029.55       12.32 o   0.2054E-03
 -14   1   8        8.28       11.01        1.39 o   0.8112E-01
 -13   1   8        1.21        0.16        1.60 o   0.3241E+00
 -12   1   8        2.53        2.52        1.48 o   0.2120E+00
 -11   1   8       86.49      107.73        2.69 o   0.7015E-02
 -10   1   8      140.33      161.79        2.99 o   0.4179E-02
  -9   1   8        0.19        0.61        2.10 o   0.1277E-01
  -8   1   8        4.59        4.17        1.32 o   0.1657E+00
  -7   1   8       61.19       39.11        2.84 o   0.1572E-01
  -6   1   8     1370.05     1309.61       11.57 o   0.1440E-03
  -5   1   8     1129.69     1069.11        9.64 o   0.2059E-03
  -4   1   8     1554.89     1393.63        9.90 o   0.1236E-03
  -3   1   8     2198.31     2004.43       10.90 o   0.6469E-04
  -2   1   8      803.70      682.21        5.98 o   0.4209E-03
  -1   1   8      516.77      508.17        5.58 o   0.7366E-03
   0   1   8      396.44      394.74        4.20 o   0.1110E-02
   1   1   8       92.35       83.01        2.14 o   0.8577E-02
   2   1   8      402.16      408.46        4.26 o   0.1061E-02
   3   1   8      234.25      234.92        3.98 o   0.2355E-02
   4   1   8      365.05      358.18        5.37 o   0.1254E-02
   5   1   8      404.67      413.71        6.78 o   0.1025E-02
   6   1   8      329.46      336.26        6.51 o   0.1374E-02
   7   1   8       -3.12        0.26        1.97 o   0.1944E+00
   8   1   8       25.02       25.17        1.35 o   0.3265E-01
   9   1   8       42.43       51.17        1.90 o   0.1664E-01
  10   1   8      494.10      471.75        6.71 o   0.8009E-03
  11   1   8        2.60        1.30        1.17 o   0.3105E+00
  12   1   8      739.19      665.62        7.16 o   0.4543E-03
 -14   2   8       19.86       25.57        1.66 o   0.3559E-01
 -13   2   8       29.89       26.48        2.17 o   0.2817E-01
 -12   2   8        6.79        6.82        1.96 o   0.8612E-01
 -11   2   8      243.32      226.74        5.62 o   0.2264E-02
 -10   2   8     2422.51     2444.51       12.68 o   0.4840E-04
  -9   2   8      190.82      205.66        3.81 o   0.2883E-02
  -8   2   8      480.83      469.81        7.00 o   0.8117E-03
  -7   2   8        7.87        9.26        1.46 o   0.8751E-01
  -6   2   8        0.80        0.96        0.82 o   0.3168E+00
  -5   2   8      526.33      517.74        6.31 o   0.6986E-03
  -4   2   8       64.02       73.54        2.27 o   0.1070E-01
  -3   2   8        9.86        3.86        1.10 o   0.1399E+00
  -2   2   8      465.02      405.27        4.82 o   0.9822E-03
  -1   2   8      368.62      371.42        4.30 o   0.1219E-02
   0   2   8     2461.49     2343.29       12.28 o   0.4971E-04
   1   2   8     2969.16     2730.10       12.18 o   0.3707E-04
   2   2   8     3306.11     3019.02       14.87 o   0.3049E-04
   3   2   8       94.72       90.48        2.77 o   0.8043E-02
   4   2   8        5.57        2.25        1.13 o   0.1885E+00
   5   2   8      517.81      504.19        7.12 o   0.7246E-03
   6   2   8      352.84      341.80        6.37 o   0.1301E-02
   7   2   8       54.02       58.87        1.87 o   0.1350E-01
   8   2   8      287.50      299.55        4.27 o   0.1703E-02
   9   2   8       15.19       19.85        1.47 o   0.4398E-01
  10   2   8        7.98        6.43        1.24 o   0.1182E+00
  11   2   8      858.75      826.90        7.82 o   0.3273E-03
  12   2   8      109.51      118.42        2.60 o   0.5940E-02
 -14   3   8       48.27       39.43        2.18 o   0.1838E-01
 -13   3   8       58.39       45.35        2.69 o   0.1525E-01
 -12   3   8      134.24      139.68        4.02 o   0.4697E-02
 -11   3   8        4.80        6.63        1.58 o   0.1098E+00
 -10   3   8      221.61      232.77        4.26 o   0.2454E-02
  -9   3   8     2835.30     2851.37       14.02 o   0.3629E-04
  -8   3   8       86.55       98.78        3.69 o   0.7137E-02
  -7   3   8       10.79        6.28        1.62 o   0.9660E-01
  -6   3   8      101.30      129.42        3.71 o   0.5462E-02
  -5   3   8        3.75        1.55        1.21 o   0.2575E+00
  -4   3   8     1170.18     1113.49        9.12 o   0.1948E-03
  -3   3   8       47.07       45.47        2.10 o   0.1628E-01
  -2   3   8      249.08      284.74        4.14 o   0.1915E-02
  -1   3   8      114.47       88.58        2.70 o   0.7382E-02
   0   3   8     1775.61     1675.05        9.71 o   0.9226E-04
   1   3   8      279.97      277.14        4.60 o   0.1823E-02
   2   3   8       50.25       51.24        2.25 o   0.1554E-01
   3   3   8       91.64       95.60        2.58 o   0.7555E-02
   4   3   8      260.72      262.00        4.61 o   0.2032E-02
   5   3   8     1098.75     1081.58        9.35 o   0.2072E-03
   6   3   8      318.62      347.86        6.57 o   0.1334E-02
   7   3   8       32.79       31.54        1.50 o   0.2577E-01
   8   3   8      900.26      946.52        7.93 o   0.2777E-03
   9   3   8      273.19      273.18        4.82 o   0.1886E-02
  10   3   8        7.19        8.59        1.28 o   0.9621E-01
  11   3   8       20.71       14.08        1.50 o   0.5142E-01
  12   3   8        0.01        0.44        5.29 o   0.3180E-03
 -13   4   8      237.54      200.40        4.65 o   0.2650E-02
 -12   4   8      441.46      471.46        7.25 o   0.8576E-03
 -11   4   8       -1.88        0.14        1.56 o   0.3145E+00
 -10   4   8      232.49      230.28        5.27 o   0.2334E-02
  -9   4   8      682.56      683.33        7.13 o   0.4591E-03
  -8   4   8      165.37      160.70        3.25 o   0.3825E-02
  -7   4   8      692.09      709.00        9.44 o   0.4274E-03
  -6   4   8      335.26      355.83        6.91 o   0.1274E-02
  -5   4   8     1775.90     1753.16       15.21 o   0.8721E-04
  -4   4   8      709.53      702.66        8.35 o   0.4335E-03
  -3   4   8      315.63      283.84        6.26 o   0.1642E-02
  -2   4   8     1027.07     1022.91        9.21 o   0.2315E-03
  -1   4   8       39.58       46.63        1.81 o   0.1803E-01
   0   4   8       56.82       73.86        2.08 o   0.1106E-01
   1   4   8       67.15       65.76        2.60 o   0.1129E-01
   2   4   8      150.08      132.04        3.63 o   0.4607E-02
   3   4   8       18.04       21.17        1.60 o   0.3844E-01
   4   4   8       90.64      100.80        3.33 o   0.7074E-02
   5   4   8      488.23      521.18        8.16 o   0.7128E-03
   6   4   8      278.69      292.73        4.31 o   0.1740E-02
   7   4   8       61.54       74.50        2.50 o   0.1047E-01
   8   4   8       79.22       85.43        2.67 o   0.8792E-02
   9   4   8      123.50      116.02        3.39 o   0.5712E-02
  10   4   8       28.01       25.18        2.04 o   0.2964E-01
  11   4   8       -0.16        1.24        1.43 o   0.5770E-01
 -13   5   8       14.10       15.52        1.62 o   0.5379E-01
 -12   5   8       15.49       12.88        1.56 o   0.5910E-01
 -11   5   8       23.44       26.71        2.06 o   0.3093E-01
 -10   5   8      188.24      198.72        4.92 o   0.2985E-02
  -9   5   8       86.55      100.54        2.64 o   0.7470E-02
  -8   5   8       77.80       77.93        2.46 o   0.9398E-02
  -7   5   8     2455.10     2504.05       11.87 o   0.4632E-04
  -6   5   8     2842.42     2815.54       20.81 o   0.3632E-04
  -5   5   8      662.63      698.84       10.05 o   0.4494E-03
  -4   5   8       12.30       12.14        2.09 o   0.5678E-01
  -3   5   8        3.89        9.19        1.34 o   0.1005E+00
  -2   5   8       19.47       11.97        1.64 o   0.5794E-01
  -1   5   8       72.15       57.63        2.98 o   0.1194E-01
   0   5   8      196.58      198.17        4.02 o   0.2903E-02
   1   5   8        3.85        1.87        1.12 o   0.2485E+00
   2   5   8      202.55      198.73        4.23 o   0.2899E-02
   3   5   8       99.37       99.59        3.66 o   0.6759E-02
   4   5   8      206.39      211.70        5.06 o   0.2708E-02
   5   5   8      319.29      356.30        4.33 o   0.1374E-02
   6   5   8      864.42      938.65        7.38 o   0.2870E-03
   7   5   8       44.65       49.87        1.95 o   0.1637E-01
   8   5   8       65.20       75.11        2.30 o   0.1037E-01
   9   5   8       40.82       53.54        2.14 o   0.1579E-01
  10   5   8        7.17        8.16        1.42 o   0.9872E-01
  11   5   8       -0.28        1.37        1.00 o   0.1722E+00
 -12   6   8        0.13        0.12        1.64 o   0.3411E-01
 -11   6   8      143.71      146.59        3.70 o   0.4364E-02
 -10   6   8        6.76        5.91        1.42 o   0.1113E+00
  -9   6   8      112.51      122.74        3.66 o   0.5609E-02
  -8   6   8      599.73      608.98        7.28 o   0.5615E-03
  -7   6   8      992.85     1014.86        9.51 o   0.2395E-03
  -6   6   8      470.82      493.88        6.54 o   0.8008E-03
  -5   6   8       39.52       36.92        3.07 o   0.1917E-01
  -4   6   8       95.18       93.32        5.26 o   0.6564E-02
  -3   6   8      533.03      530.34       11.83 o   0.6458E-03
  -2   6   8       76.72       74.16        3.57 o   0.9142E-02
  -1   6   8      221.98      263.52        5.24 o   0.2130E-02
   0   6   8       26.68       31.98        2.20 o   0.2512E-01
   1   6   8        0.49        0.24        0.88 o   0.3925E+00
   2   6   8        5.28        3.89        1.46 o   0.1549E+00
   3   6   8       73.75       78.82        2.82 o   0.9495E-02
   4   6   8        1.63        1.31        1.04 o   0.4091E+00
   5   6   8      285.59      324.53        4.44 o   0.1571E-02
   6   6   8      218.21      247.04        4.44 o   0.2295E-02
   7   6   8      470.00      518.12        6.27 o   0.7615E-03
   8   6   8      134.72      133.11        3.18 o   0.4858E-02
   9   6   8       12.89       11.66        1.32 o   0.6642E-01
  10   6   8       64.97       59.48        2.33 o   0.1239E-01
 -11   7   8      257.82      202.37        4.60 o   0.2495E-02
 -10   7   8       17.69       15.67        1.67 o   0.4868E-01
  -9   7   8      579.93      549.76        7.99 o   0.6323E-03
  -8   7   8      226.91      227.71        5.37 o   0.2382E-02
  -7   7   8       70.76       76.04        3.23 o   0.9729E-02
  -6   7   8      213.97      223.62        4.53 o   0.2512E-02
  -5   7   8       11.46       11.33        1.42 o   0.6718E-01
  -4   7   8       56.57       59.57        2.24 o   0.1288E-01
  -3   7   8      719.14      725.69        7.06 o   0.4151E-03
  -2   7   8      996.75     1068.06        8.51 o   0.2282E-03
  -1   7   8        3.03        2.53        0.94 o   0.2672E+00
   0   7   8       21.64       18.74        1.35 o   0.4369E-01
   1   7   8       48.40       51.84        1.84 o   0.1589E-01
   2   7   8       90.06       91.56        2.58 o   0.7922E-02
   3   7   8     1517.84     1592.04       10.84 o   0.1101E-03
   4   7   8       82.15       91.66        2.75 o   0.7939E-02
   5   7   8      168.10      188.71        4.31 o   0.3216E-02
   6   7   8       10.96       16.28        1.28 o   0.5372E-01
   7   7   8       25.61       27.36        1.63 o   0.3039E-01
   8   7   8        1.68        5.03        0.91 o   0.2041E+00
   9   7   8      205.67      207.36        3.55 o   0.2810E-02
 -10   8   8       13.58        9.93        1.25 o   0.7143E-01
  -9   8   8       51.02       49.60        2.47 o   0.1508E-01
  -8   8   8       16.97       17.64        1.81 o   0.4391E-01
  -7   8   8      101.84      103.71        3.89 o   0.6382E-02
  -6   8   8      101.97      112.85        3.99 o   0.6003E-02
  -5   8   8      114.96      113.16        4.04 o   0.5701E-02
  -4   8   8      162.49      170.85        3.76 o   0.3628E-02
  -3   8   8      344.25      382.04        5.20 o   0.1228E-02
  -2   8   8       55.05       64.35        2.09 o   0.1260E-01
  -1   8   8       24.81       21.65        1.51 o   0.3733E-01
   0   8   8       40.96       44.14        2.00 o   0.1813E-01
   1   8   8      147.53      161.97        3.27 o   0.3960E-02
   2   8   8       11.31       11.21        1.32 o   0.6934E-01
   3   8   8       82.81       90.09        3.40 o   0.7844E-02
   4   8   8        3.07        4.77        1.37 o   0.1617E+00
   5   8   8      148.50      178.71        4.11 o   0.3595E-02
   6   8   8      168.24      158.63        4.39 o   0.3734E-02
   7   8   8      546.94      487.88        6.31 o   0.7479E-03
   8   8   8       73.54       67.74        2.49 o   0.1046E-01
  -9   9   8       17.08       22.48        1.39 o   0.4169E-01
  -8   9   8       -1.20        0.17        1.20 o   0.5087E+00
  -7   9   8      140.42      127.53        4.32 o   0.4768E-02
  -6   9   8       17.25       22.41        1.95 o   0.3899E-01
  -5   9   8       46.16       42.27        2.58 o   0.1769E-01
  -4   9   8      101.33      120.49        3.84 o   0.5734E-02
  -3   9   8      351.30      352.22        6.48 o   0.1284E-02
  -2   9   8      319.23      346.77        5.87 o   0.1357E-02
  -1   9   8      108.73      117.11        4.22 o   0.5603E-02
   0   9   8       43.80       41.84        2.77 o   0.1778E-01
   1   9   8      312.14      325.88        6.10 o   0.1467E-02
   2   9   8       39.06       46.89        2.15 o   0.1776E-01
   3   9   8       -0.03        0.41        6.84 o   0.1144E-03
   4   9   8        8.56        7.71        1.21 o   0.9971E-01
   5   9   8       92.13      103.85        3.67 o   0.6721E-02
   6   9   8      214.17      195.10        4.97 o   0.2817E-02
   7   9   8      123.25      153.00        3.44 o   0.4427E-02
  -7  10   8        1.38        0.22        1.24 o   0.4670E+00
  -6  10   8       76.34       71.64        2.90 o   0.9808E-02
  -5  10   8      132.19      127.54        4.41 o   0.4898E-02
  -4  10   8      790.06      755.33        8.89 o   0.3762E-03
  -3  10   8       68.95       86.22        3.25 o   0.8523E-02
  -2  10   8       70.22       74.34        3.38 o   0.9731E-02
  -1  10   8        1.53        0.88        1.70 o   0.2551E+00
   0  10   8       -0.56        1.04        0.87 o   0.2273E+00
   1  10   8       47.59       50.72        2.33 o   0.1563E-01
   2  10   8      225.43      214.23        4.34 o   0.2617E-02
   3  10   8      144.81      126.79        3.18 o   0.5011E-02
   4  10   8        6.33        5.01        1.22 o   0.1304E+00
   5  10   8      168.35      136.89        4.88 o   0.4215E-02
  -4  11   8      224.37      209.06        5.75 o   0.2551E-02
  -3  11   8      259.66      214.46        5.59 o   0.2368E-02
  -2  11   8       56.17       48.74        2.87 o   0.1465E-01
  -1  11   8      334.15      290.70        5.98 o   0.1611E-02
   0  11   8       58.19       54.12        2.47 o   0.1374E-01
   1  11   8      242.04      217.02        4.65 o   0.2461E-02
   2  11   8      207.16      172.57        4.05 o   0.3246E-02
 -13   0   9       94.34       91.24        4.52 o   0.7107E-02
 -11   0   9      208.17      224.98        6.50 o   0.2386E-02
  -9   0   9      300.94      307.33        6.96 o   0.1519E-02
  -7   0   9      407.05      445.16        9.42 o   0.9096E-03
  -5   0   9       60.74       77.73        4.13 o   0.9314E-02
  -3   0   9     3452.68     3152.48       19.92 o   0.2745E-04
  -1   0   9     1910.57     1858.99       13.23 o   0.7732E-04
   1   0   9      137.98      135.06        3.71 o   0.4654E-02
   3   0   9     2480.71     2380.77       19.06 o   0.4877E-04
   5   0   9     1102.72     1073.99       15.66 o   0.2050E-03
   7   0   9       70.98       85.53        3.14 o   0.8817E-02
   9   0   9       78.96       85.78        3.92 o   0.8344E-02
  11   0   9     1226.14     1143.91       13.51 o   0.1782E-03
 -14   1   9       28.82       32.68        2.32 o   0.2449E-01
 -13   1   9       61.66       58.81        3.07 o   0.1218E-01
 -12   1   9       81.06       88.75        3.25 o   0.8043E-02
 -11   1   9       24.23       25.41        1.97 o   0.3135E-01
 -10   1   9     1208.61     1310.60        9.16 o   0.1603E-03
  -9   1   9      370.55      411.64        5.33 o   0.1095E-02
  -8   1   9      161.05      173.80        5.46 o   0.3443E-02
  -7   1   9      311.41      329.08        6.62 o   0.1434E-02
  -6   1   9     2372.20     2275.44       15.87 o   0.5236E-04
  -5   1   9     1786.70     1673.14       14.54 o   0.9120E-04
  -4   1   9     2759.76     2668.90       15.66 o   0.3934E-04
  -3   1   9       46.82       37.18        1.93 o   0.1909E-01
  -2   1   9      438.09      404.18        5.15 o   0.1012E-02
  -1   1   9      126.86      114.55        2.91 o   0.5751E-02
   0   1   9       60.29       62.35        2.29 o   0.1262E-01
   1   1   9        9.99        8.89        1.04 o   0.9249E-01
   2   1   9       84.55       77.92        2.51 o   0.9492E-02
   3   1   9       25.41       26.27        1.62 o   0.3244E-01
   4   1   9       87.82       90.91        2.88 o   0.7856E-02
   5   1   9       42.19       45.90        2.45 o   0.1653E-01
   6   1   9      782.36      794.38       10.25 o   0.3561E-03
   7   1   9      128.76      129.30        2.77 o   0.5092E-02
   8   1   9      267.82      283.23        3.91 o   0.1843E-02
   9   1   9      280.53      274.92        4.73 o   0.1861E-02
  10   1   9      908.82      891.14        9.14 o   0.2932E-03
  11   1   9      141.24      132.30        3.34 o   0.4886E-02
  12   1   9       90.94       89.65        2.33 o   0.8001E-02
 -14   2   9        0.96        0.04        0.54 o   0.6660E+00
 -13   2   9       69.22       64.13        2.71 o   0.1140E-01
 -12   2   9       21.96       32.05        2.26 o   0.2782E-01
 -11   2   9        0.93        0.78        0.78 o   0.3153E+00
 -10   2   9       21.07       28.68        1.57 o   0.3236E-01
  -9   2   9      570.16      605.91        7.33 o   0.5862E-03
  -8   2   9       87.59       77.81        3.67 o   0.8379E-02
  -7   2   9      337.10      352.94        6.86 o   0.1293E-02
  -6   2   9       66.11       71.88        3.08 o   0.1030E-01
  -5   2   9      415.99      403.85        6.37 o   0.1036E-02
  -4   2   9      269.34      250.29        4.77 o   0.2016E-02
  -3   2   9      704.13      759.33        7.60 o   0.3969E-03
  -2   2   9      775.22      736.79        6.91 o   0.3914E-03
  -1   2   9      592.34      583.79        6.60 o   0.5779E-03
   0   2   9     2181.19     2112.76       12.95 o   0.6093E-04
   1   2   9     1040.44     1028.81        8.24 o   0.2295E-03
   2   2   9      578.78      580.67        7.08 o   0.5964E-03
   3   2   9       31.72       32.94        2.07 o   0.2410E-01
   4   2   9      487.48      457.96        6.86 o   0.8329E-03
   5   2   9       72.34       79.12        3.00 o   0.9123E-02
   6   2   9      187.23      178.81        5.15 o   0.3145E-02
   7   2   9      857.44      892.36        6.62 o   0.3038E-03
   8   2   9        4.34        3.72        1.02 o   0.1928E+00
   9   2   9      177.82      179.10        3.92 o   0.3333E-02
  10   2   9       -0.05        1.28        2.58 o   0.5638E-02
  11   2   9       91.35       84.12        2.36 o   0.8284E-02
  12   2   9       -0.07        0.50        2.03 o   0.1476E-01
 -14   3   9       -3.37        0.33        2.00 o   0.1803E+00
 -13   3   9        6.56        8.58        1.34 o   0.9597E-01
 -12   3   9       71.70       82.98        2.98 o   0.9409E-02
 -11   3   9      299.29      306.36        6.56 o   0.1592E-02
 -10   3   9      774.53      789.54        8.45 o   0.3676E-03
  -9   3   9        2.68        3.15        1.36 o   0.1966E+00
  -8   3   9       -3.95        0.01        1.27 o   0.3338E+00
  -7   3   9      196.02      221.65        5.80 o   0.2521E-02
  -6   3   9      162.43      156.77        4.80 o   0.3780E-02
  -5   3   9      162.50      168.97        5.02 o   0.3493E-02
  -4   3   9      211.80      227.22        5.23 o   0.2427E-02
  -3   3   9      345.16      319.22        6.20 o   0.1417E-02
  -2   3   9      400.98      371.35        5.76 o   0.1147E-02
  -1   3   9     3215.39     2946.74       14.45 o   0.3161E-04
   0   3   9        4.34        6.79        1.07 o   0.1293E+00
   1   3   9        2.61        0.84        1.11 o   0.3743E+00
   2   3   9        1.01        0.02        1.20 o   0.5510E+00
   3   3   9       21.82       21.10        1.69 o   0.3879E-01
   4   3   9     1225.36     1241.35       10.21 o   0.1649E-03
   5   3   9      180.10      197.71        4.27 o   0.2993E-02
   6   3   9        2.12        0.35        0.79 o   0.6163E+00
   7   3   9      147.04      166.23        2.94 o   0.4008E-02
   8   3   9     1032.41     1073.95        9.81 o   0.2208E-03
   9   3   9       88.57       89.12        2.79 o   0.8184E-02
  10   3   9        9.28       10.38        1.23 o   0.7998E-01
  11   3   9      139.41      124.76        2.97 o   0.5243E-02
 -13   4   9       15.14       14.86        1.39 o   0.5251E-01
 -12   4   9       49.79       57.07        2.61 o   0.1415E-01
 -11   4   9      170.20      193.73        4.56 o   0.3222E-02
 -10   4   9       72.39       79.48        3.25 o   0.9031E-02
  -9   4   9       34.01       40.73        1.90 o   0.2095E-01
  -8   4   9     1028.30     1054.23        8.52 o   0.2239E-03
  -7   4   9       83.41       88.24        3.83 o   0.7817E-02
  -6   4   9      132.81      153.82        5.21 o   0.4088E-02
  -5   4   9       17.92       21.87        2.14 o   0.3728E-01
  -4   4   9      287.28      291.35        6.40 o   0.1667E-02
  -3   4   9        5.18        5.81        1.52 o   0.1213E+00
  -2   4   9       55.48       51.12        2.76 o   0.1371E-01
  -1   4   9       73.94       65.19        2.77 o   0.1118E-01
   0   4   9      101.95       98.48        3.01 o   0.7030E-02
   1   4   9      187.68      194.79        4.68 o   0.3024E-02
   2   4   9      658.27      690.69        8.28 o   0.4597E-03
   3   4   9      196.02      207.49        4.59 o   0.2774E-02
   4   4   9      142.59      142.91        4.26 o   0.4298E-02
   5   4   9       15.36       19.91        1.25 o   0.4420E-01
   6   4   9        8.73       10.49        1.32 o   0.8136E-01
   7   4   9      587.86      608.98        6.64 o   0.5671E-03
   8   4   9     1414.43     1407.87       11.23 o   0.1332E-03
   9   4   9        0.41        0.32        0.93 o   0.3169E+00
  10   4   9      203.58      223.33        4.78 o   0.2581E-02
  11   4   9       14.69       10.50        1.34 o   0.6918E-01
 -13   5   9      102.35       80.31        4.91 o   0.7335E-02
 -12   5   9        6.13        6.85        1.35 o   0.1122E+00
 -11   5   9       14.14       15.77        1.75 o   0.5095E-01
 -10   5   9        3.73        3.13        1.36 o   0.1856E+00
  -9   5   9      103.96      101.22        3.54 o   0.6590E-02
  -8   5   9      488.34      513.42        6.58 o   0.7546E-03
  -7   5   9      235.32      233.12        4.58 o   0.2300E-02
  -6   5   9     1919.70     1901.67       13.35 o   0.7549E-04
  -5   5   9       53.13       56.89        3.31 o   0.1262E-01
  -4   5   9       13.99       20.08        2.26 o   0.3868E-01
  -3   5   9      526.70      528.95        9.78 o   0.6746E-03
  -2   5   9       40.45       47.95        2.46 o   0.1610E-01
  -1   5   9       29.40       28.46        1.89 o   0.2674E-01
   0   5   9       85.76       91.83        2.89 o   0.7984E-02
   1   5   9       12.20       13.93        1.36 o   0.6194E-01
   2   5   9       26.43       35.24        1.89 o   0.2448E-01
   3   5   9       75.17       73.84        3.19 o   0.9183E-02
   4   5   9     1079.57     1121.47        7.83 o   0.2048E-03
   5   5   9     2862.46     3051.23       14.17 o   0.3330E-04
   6   5   9        2.66        0.08        1.07 o   0.4736E+00
   7   5   9       54.09       68.18        2.13 o   0.1200E-01
   8   5   9       12.00       12.95        1.48 o   0.6683E-01
   9   5   9       96.82      109.43        3.30 o   0.6678E-02
  10   5   9        3.04        0.84        1.08 o   0.3460E+00
 -12   6   9       70.33       47.88        2.50 o   0.1392E-01
 -11   6   9       75.57       59.00        2.83 o   0.1149E-01
 -10   6   9       27.66       37.17        2.13 o   0.2239E-01
  -9   6   9       47.10       49.49        2.31 o   0.1635E-01
  -8   6   9      108.17       95.37        3.87 o   0.6589E-02
  -7   6   9      837.72      840.90        9.52 o   0.3233E-03
  -6   6   9      322.84      331.59        5.47 o   0.1445E-02
  -5   6   9       83.38       93.55        2.65 o   0.8106E-02
  -4   6   9      172.45      169.33        3.48 o   0.3574E-02
  -3   6   9      322.94      320.09        9.35 o   0.1372E-02
  -2   6   9       62.70       62.29        3.57 o   0.1147E-01
  -1   6   9      385.88      418.91        6.89 o   0.1033E-02
   0   6   9       47.04       55.28        2.56 o   0.1431E-01
   1   6   9       63.73       85.31        2.92 o   0.9151E-02
   2   6   9       17.49       25.60        1.26 o   0.3684E-01
   3   6   9       85.63       93.87        2.59 o   0.7702E-02
   4   6   9        0.00        1.06        6.43 o   0.1459E-03
   5   6   9       65.29       73.89        2.55 o   0.1042E-01
   6   6   9       66.29       73.24        2.92 o   0.1040E-01
   7   6   9       -0.87        0.03        0.58 o   0.6769E+00
   8   6   9      736.22      766.81        7.27 o   0.3912E-03
   9   6   9      190.37      196.53        3.59 o   0.3001E-02
  10   6   9       33.24       31.88        2.00 o   0.2545E-01
 -11   7   9      125.44      110.19        3.32 o   0.5761E-02
 -10   7   9       80.13       71.18        2.93 o   0.9883E-02
  -9   7   9       15.03       22.75        1.59 o   0.4160E-01
  -8   7   9       29.16       30.55        2.28 o   0.2545E-01
  -7   7   9      212.69      210.53        5.71 o   0.2625E-02
  -6   7   9        2.33        1.45        1.84 o   0.1961E+00
  -5   7   9        6.95        5.78        1.24 o   0.1251E+00
  -4   7   9      632.49      663.42        7.07 o   0.4895E-03
  -3   7   9        2.04        0.04        1.06 o   0.5302E+00
  -2   7   9       93.41       99.22        2.52 o   0.7422E-02
  -1   7   9      188.54      192.36        3.49 o   0.3085E-02
   0   7   9      111.04      102.06        2.73 o   0.6559E-02
   1   7   9      116.65      115.01        2.88 o   0.5941E-02
   2   7   9      440.82      473.05        5.82 o   0.8606E-03
   3   7   9      626.28      667.45        7.78 o   0.4999E-03
   4   7   9      114.56      104.54        3.81 o   0.6268E-02
   5   7   9       30.95       19.30        2.18 o   0.3314E-01
   6   7   9      364.99      404.00        6.50 o   0.1102E-02
   7   7   9      174.27      204.21        3.64 o   0.3052E-02
   8   7   9      139.09      153.09        3.07 o   0.4332E-02
   9   7   9      124.82      107.42        2.94 o   0.6172E-02
 -10   8   9        0.88        0.27        0.54 o   0.6482E+00
  -9   8   9        3.04        0.68        1.16 o   0.3358E+00
  -8   8   9      244.49      231.44        5.31 o   0.2241E-02
  -7   8   9      225.67      225.36        5.99 o   0.2422E-02
  -6   8   9       34.52       38.08        2.81 o   0.1953E-01
  -5   8   9       33.11       40.54        2.42 o   0.1994E-01
  -4   8   9       41.82       40.16        2.32 o   0.1963E-01
  -3   8   9      102.71      116.27        3.43 o   0.5947E-02
  -2   8   9       28.82       25.83        2.14 o   0.2977E-01
  -1   8   9      947.44     1045.42       10.38 o   0.2374E-03
   0   8   9      418.90      486.09        7.82 o   0.8445E-03
   1   8   9       11.48       13.35        1.63 o   0.5939E-01
   2   8   9        9.80        7.11        1.44 o   0.9167E-01
   3   8   9       40.68       46.36        2.13 o   0.1751E-01
   4   8   9       13.23       16.60        1.72 o   0.4891E-01
   5   8   9        6.86       11.72        1.72 o   0.7075E-01
   6   8   9      675.37      703.93        9.38 o   0.4386E-03
   7   8   9      160.13      144.82        4.34 o   0.4220E-02
   8   8   9       -1.34        5.25        1.21 o   0.1891E+00
  -9   9   9        3.29        5.53        2.21 o   0.9937E-01
  -8   9   9      381.20      303.32        6.50 o   0.1433E-02
  -7   9   9       -0.66        3.49        0.94 o   0.9096E-01
  -6   9   9        2.79        2.86        1.60 o   0.1748E+00
  -5   9   9       21.74       20.96        2.15 o   0.3479E-01
  -4   9   9      245.04      241.64        5.57 o   0.2171E-02
  -3   9   9      245.61      251.96        5.73 o   0.2101E-02
  -2   9   9      888.50      842.24        9.46 o   0.3152E-03
  -1   9   9      128.44      141.59        4.57 o   0.4590E-02
   0   9   9       15.81        9.58        1.91 o   0.6548E-01
   1   9   9        4.50        4.45        1.46 o   0.1401E+00
   2   9   9       20.30       16.14        1.70 o   0.4429E-01
   3   9   9       31.68       30.87        1.80 o   0.2607E-01
   4   9   9      222.55      216.90        5.42 o   0.2501E-02
   5   9   9      158.75      138.05        5.45 o   0.4162E-02
   6   9   9      155.16      133.14        4.33 o   0.4526E-02
  -7  10   9      124.41      101.56        5.34 o   0.5664E-02
  -6  10   9       45.30       44.18        2.43 o   0.1711E-01
  -5  10   9       11.40       11.47        1.73 o   0.6603E-01
  -4  10   9       48.29       37.33        2.35 o   0.1966E-01
  -3  10   9       46.30       58.73        2.72 o   0.1350E-01
  -2  10   9       -1.84        0.52        1.80 o   0.2326E+00
  -1  10   9       67.99       65.44        3.77 o   0.1051E-01
   0  10   9        9.53        9.87        1.48 o   0.8022E-01
   1  10   9       88.75       84.48        2.89 o   0.8532E-02
   2  10   9      304.15      254.90        4.90 o   0.1903E-02
   3  10   9       50.00       49.96        1.91 o   0.1571E-01
   4  10   9      102.75       98.81        3.88 o   0.6796E-02
  -3  11   9       86.11       93.68        4.40 o   0.7095E-02
  -2  11   9       53.26       49.70        2.57 o   0.1504E-01
  -1  11   9       80.56       86.85        3.12 o   0.8472E-02
   0  11   9       20.54       25.57        1.74 o   0.3358E-01
 -14   0  10        0.66        0.53        1.21 o   0.1141E+00
 -12   0  10       91.55       88.64        4.65 o   0.7170E-02
 -10   0  10       74.81       92.68        3.75 o   0.8102E-02
  -8   0  10       18.59       25.30        3.30 o   0.2758E-01
  -6   0  10       13.33       16.37        2.36 o   0.4600E-01
  -4   0  10      439.21      413.63        8.71 o   0.9530E-03
  -2   0  10     1349.89     1192.93       16.48 o   0.1611E-03
   0   0  10      598.19      660.73        8.89 o   0.4988E-03
   2   0  10      175.64      199.92        5.20 o   0.2850E-02
   4   0  10      114.41      107.61        5.22 o   0.5773E-02
   6   0  10      434.19      413.08        7.36 o   0.9753E-03
   8   0  10       45.82       49.74        3.13 o   0.1495E-01
  10   0  10      984.11      940.73       12.72 o   0.2537E-03
 -14   1  10       27.78       22.42        2.17 o   0.3202E-01
 -13   1  10       76.49       71.93        3.52 o   0.9460E-02
 -12   1  10       37.95       41.64        2.69 o   0.1821E-01
 -11   1  10       19.45       30.47        2.15 o   0.2802E-01
 -10   1  10      101.91      114.28        3.05 o   0.6227E-02
  -9   1  10      106.60      123.17        3.00 o   0.5839E-02
  -8   1  10     1131.58     1193.73       15.55 o   0.1802E-03
  -7   1  10      376.80      414.21        7.33 o   0.1044E-02
  -6   1  10       41.43       30.65        2.48 o   0.2101E-01
  -5   1  10      254.40      258.86        5.51 o   0.1997E-02
  -4   1  10        4.21        4.76        1.41 o   0.1393E+00
  -3   1  10      183.08      196.48        4.03 o   0.3039E-02
  -2   1  10       17.72       13.06        1.47 o   0.5415E-01
  -1   1  10      269.83      299.86        4.02 o   0.1727E-02
   0   1  10       33.81       40.42        1.83 o   0.2048E-01
   1   1  10     2673.95     2657.60       13.50 o   0.4068E-04
   2   1  10      128.12      118.06        4.02 o   0.5302E-02
   3   1  10      162.40      186.51        4.20 o   0.3315E-02
   4   1  10      347.42      357.31        5.78 o   0.1282E-02
   5   1  10      119.59      129.67        4.10 o   0.5165E-02
   6   1  10      219.72      223.71        3.66 o   0.2508E-02
   7   1  10       -0.75        0.15        0.54 o   0.7959E+00
   8   1  10       81.96       81.91        2.50 o   0.8949E-02
   9   1  10        2.82        2.32        1.18 o   0.2389E+00
  10   1  10       45.79       43.17        2.17 o   0.1760E-01
  11   1  10       25.94       20.90        1.47 o   0.3665E-01
 -14   2  10      162.15      147.84        5.11 o   0.3909E-02
 -13   2  10       45.18       47.99        2.17 o   0.1638E-01
 -12   2  10       64.87       70.55        3.02 o   0.1058E-01
 -11   2  10       42.89       45.51        2.76 o   0.1673E-01
 -10   2  10       58.86       54.93        2.67 o   0.1298E-01
  -9   2  10     1707.48     1821.23       12.41 o   0.8733E-04
  -8   2  10       76.03       71.94        2.52 o   0.9762E-02
  -7   2  10       29.76       29.92        2.47 o   0.2533E-01
  -6   2  10        2.16        0.92        1.56 o   0.2590E+00
  -5   2  10       58.25       72.03        2.94 o   0.1085E-01
  -4   2  10        3.36        1.74        1.30 o   0.2486E+00
  -3   2  10       27.30       31.50        1.77 o   0.2641E-01
  -2   2  10      166.26      152.83        3.88 o   0.3916E-02
  -1   2  10     2486.26     2342.84       13.79 o   0.4926E-04
   0   2  10       39.72       39.46        2.02 o   0.2024E-01
   1   2  10     1229.78     1257.85       11.33 o   0.1604E-03
   2   2  10      139.63      112.94        4.04 o   0.5443E-02
   3   2  10       94.80       88.57        3.45 o   0.7776E-02
   4   2  10       14.60        8.92        1.71 o   0.6989E-01
   5   2  10       51.36       59.90        2.68 o   0.1309E-01
   6   2  10      239.52      257.49        3.63 o   0.2147E-02
   7   2  10        1.50        0.88        0.92 o   0.5283E+00
   8   2  10       46.27       48.04        1.99 o   0.1614E-01
   9   2  10      257.61      258.38        4.29 o   0.2040E-02
  10   2  10      111.68      100.95        2.74 o   0.6814E-02
  11   2  10      123.84      108.57        2.51 o   0.6277E-02
 -13   3  10      107.92      111.65        3.19 o   0.6151E-02
 -12   3  10      179.54      190.45        4.33 o   0.3203E-02
 -11   3  10       63.03       66.00        3.20 o   0.1100E-01
 -10   3  10      268.71      288.24        6.34 o   0.1721E-02
  -9   3  10       70.91       74.96        2.93 o   0.9437E-02
  -8   3  10      217.29      214.40        4.41 o   0.2631E-02
  -7   3  10      372.38      374.53        8.35 o   0.1134E-02
  -6   3  10      118.47      116.14        4.64 o   0.5436E-02
  -5   3  10      560.34      581.50        9.13 o   0.5877E-03
  -4   3  10      142.54      156.95        4.82 o   0.3964E-02
  -3   3  10     1439.89     1447.38       12.80 o   0.1238E-03
  -2   3  10        7.33        2.59        1.40 o   0.1589E+00
  -1   3  10        9.31       10.62        1.32 o   0.8318E-01
   0   3  10      398.61      414.96        5.86 o   0.1024E-02
   1   3  10        4.17        3.62        1.21 o   0.1790E+00
   2   3  10      911.36      941.75       10.45 o   0.2674E-03
   3   3  10      325.42      326.42        6.36 o   0.1429E-02
   4   3  10       14.12       13.40        1.49 o   0.5957E-01
   5   3  10       75.41       79.41        2.13 o   0.9279E-02
   6   3  10       45.08       52.04        1.88 o   0.1562E-01
   7   3  10        0.73        0.22        0.72 o   0.5362E+00
   8   3  10      113.67      113.48        3.17 o   0.6042E-02
   9   3  10        2.53        5.44        1.16 o   0.1598E+00
  10   3  10      118.51      109.79        2.65 o   0.6263E-02
  11   3  10       66.36       55.45        2.23 o   0.1322E-01
 -13   4  10       34.02       36.74        1.96 o   0.2180E-01
 -12   4  10       82.69       83.28        3.06 o   0.8798E-02
 -11   4  10       81.91       82.98        3.17 o   0.8629E-02
 -10   4  10      154.16      156.33        4.86 o   0.3884E-02
  -9   4  10       38.04       43.84        2.69 o   0.1771E-01
  -8   4  10       64.92       65.61        2.42 o   0.1131E-01
  -7   4  10       70.84       76.34        2.52 o   0.9935E-02
  -6   4  10      346.44      351.68        9.79 o   0.1203E-02
  -5   4  10      982.92     1042.65       16.40 o   0.2263E-03
  -4   4  10      271.28      289.44        7.30 o   0.1704E-02
  -3   4  10        2.70        1.73        1.28 o   0.2583E+00
  -2   4  10       81.05       69.98        3.61 o   0.9476E-02
  -1   4  10       63.16       58.95        2.62 o   0.1240E-01
   0   4  10      234.84      228.09        5.49 o   0.2327E-02
   1   4  10      229.33      243.35        5.12 o   0.2176E-02
   2   4  10       37.46       48.10        2.26 o   0.1729E-01
   3   4  10        5.88        5.65        1.36 o   0.1393E+00
   4   4  10       40.51       37.89        1.88 o   0.2063E-01
   5   4  10        4.34        2.53        1.13 o   0.2366E+00
   6   4  10        8.32        8.67        1.42 o   0.8676E-01
   7   4  10      549.25      565.16        7.43 o   0.6257E-03
   8   4  10        1.30        1.61        1.28 o   0.3211E+00
   9   4  10       28.29       28.09        1.72 o   0.2896E-01
  10   4  10       72.79       70.36        2.29 o   0.1063E-01
 -12   5  10        3.65        2.42        1.37 o   0.1922E+00
 -11   5  10      100.72      113.29        3.47 o   0.5960E-02
 -10   5  10       97.59       85.83        4.11 o   0.7632E-02
  -9   5  10       90.39       89.96        3.28 o   0.7726E-02
  -8   5  10      299.32      308.89        5.38 o   0.1593E-02
  -7   5  10      355.55      384.21        6.22 o   0.1187E-02
  -6   5  10      298.10      305.08        5.18 o   0.1624E-02
  -5   5  10        0.83        1.12        0.62 o   0.4279E+00
  -4   5  10       27.32       23.57        3.11 o   0.2676E-01
  -3   5  10        6.94        3.52        1.50 o   0.1401E+00
  -2   5  10      296.95      327.76        6.38 o   0.1459E-02
  -1   5  10      563.35      594.87        8.72 o   0.5806E-03
   0   5  10      620.60      651.36        8.49 o   0.5021E-03
   1   5  10       35.34       45.18        2.11 o   0.1888E-01
   2   5  10       45.24       45.05        2.04 o   0.1730E-01
   3   5  10       19.07       27.10        1.22 o   0.3325E-01
   4   5  10       14.51       12.42        1.28 o   0.6142E-01
   5   5  10      120.11      136.11        3.54 o   0.5054E-02
   6   5  10      413.33      416.57        6.86 o   0.9960E-03
   7   5  10        0.28        0.07        1.37 o   0.7159E-01
   8   5  10      144.37      126.46        4.02 o   0.4893E-02
   9   5  10        5.23        4.14        1.07 o   0.1679E+00
  10   5  10       16.84       19.99        1.36 o   0.4591E-01
 -12   6  10       54.99       42.06        5.20 o   0.1239E-01
 -11   6  10       32.62       28.52        2.31 o   0.2502E-01
 -10   6  10      192.17      175.57        5.10 o   0.3176E-02
  -9   6  10      249.22      261.19        5.37 o   0.2027E-02
  -8   6  10      377.05      370.62        7.41 o   0.1162E-02
  -7   6  10     1593.46     1606.21       14.33 o   0.1050E-03
  -6   6  10       83.30       90.93        2.85 o   0.8044E-02
  -5   6  10      511.67      523.65        6.70 o   0.7125E-03
  -4   6  10      691.14      681.22        7.09 o   0.4585E-03
  -3   6  10       16.30       20.85        1.27 o   0.4216E-01
  -2   6  10       -0.72        0.02        0.56 o   0.8501E+00
  -1   6  10       30.35       35.24        1.55 o   0.2503E-01
   0   6  10      296.44      324.71        4.65 o   0.1550E-02
   1   6  10      785.05      843.43        7.26 o   0.3376E-03
   2   6  10      557.03      621.55        6.53 o   0.5783E-03
   3   6  10      995.69     1052.25        8.77 o   0.2306E-03
   4   6  10      594.17      627.60        6.90 o   0.5425E-03
   5   6  10       29.85       32.31        2.36 o   0.2416E-01
   6   6  10       36.23       38.19        2.08 o   0.2025E-01
   7   6  10      141.04      160.85        3.40 o   0.4114E-02
   8   6  10       37.12       40.53        2.02 o   0.1967E-01
   9   6  10      181.09      165.26        3.77 o   0.3613E-02
 -11   7  10        2.40        1.26        1.39 o   0.2666E+00
 -10   7  10       28.33       30.20        2.15 o   0.2681E-01
  -9   7  10        4.21        4.78        1.39 o   0.1565E+00
  -8   7  10      383.84      391.70        7.61 o   0.1087E-02
  -7   7  10       31.62       36.17        2.30 o   0.2260E-01
  -6   7  10       81.51       77.84        3.70 o   0.8798E-02
  -5   7  10      203.61      214.51        5.68 o   0.2622E-02
  -4   7  10       82.34       83.26        2.61 o   0.8812E-02
  -3   7  10      461.21      461.62        5.73 o   0.8715E-03
  -2   7  10      310.57      323.70        4.43 o   0.1528E-02
  -1   7  10      204.20      230.17        3.84 o   0.2554E-02
   0   7  10        1.82        0.60        1.12 o   0.4637E+00
   1   7  10       61.07       68.29        2.45 o   0.1153E-01
   2   7  10       23.50       20.58        2.12 o   0.3592E-01
   3   7  10      431.25      430.23        8.07 o   0.9356E-03
   4   7  10      456.44      471.19        7.52 o   0.8324E-03
   5   7  10       75.07       86.85        3.13 o   0.8343E-02
   6   7  10      487.69      506.81        7.11 o   0.7671E-03
   7   7  10        4.22        4.91        1.09 o   0.1622E+00
   8   7  10      412.30      403.10        5.52 o   0.1044E-02
  -9   8  10       50.11       56.11        2.39 o   0.1474E-01
  -8   8  10      870.10      760.43       10.16 o   0.3518E-03
  -7   8  10      145.44      143.42        4.70 o   0.4309E-02
  -6   8  10      139.75      144.88        4.34 o   0.4441E-02
  -5   8  10       91.30       90.94        3.51 o   0.7504E-02
  -4   8  10        0.92        1.04        0.69 o   0.3602E+00
  -3   8  10     1335.21     1340.10       11.22 o   0.1451E-03
  -2   8  10      105.12      132.35        3.78 o   0.5220E-02
  -1   8  10      145.82      143.42        4.07 o   0.4385E-02
   0   8  10       78.02       81.22        3.04 o   0.8932E-02
   1   8  10       24.75       29.34        1.95 o   0.2907E-01
   2   8  10       23.31       22.94        2.21 o   0.3278E-01
   3   8  10       98.65      111.42        4.15 o   0.6235E-02
   4   8  10        3.55        2.40        1.50 o   0.1950E+00
   5   8  10      245.93      257.42        5.83 o   0.2047E-02
   6   8  10      336.52      335.91        6.17 o   0.1357E-02
   7   8  10        9.10       10.41        1.60 o   0.7677E-01
  -8   9  10      116.32      103.64        3.39 o   0.6386E-02
  -7   9  10       41.27       37.54        2.49 o   0.2008E-01
  -6   9  10       94.21       88.25        3.85 o   0.7412E-02
  -5   9  10      121.21      121.81        4.02 o   0.5321E-02
  -4   9  10      395.01      389.15        6.70 o   0.1097E-02
  -3   9  10        9.30        6.87        1.73 o   0.9121E-01
  -2   9  10        4.07        3.49        1.31 o   0.1756E+00
  -1   9  10       45.53       51.47        2.80 o   0.1490E-01
   0   9  10       65.68       58.95        3.25 o   0.1192E-01
   1   9  10      182.42      200.73        4.41 o   0.2984E-02
   2   9  10       17.22       17.41        1.49 o   0.4643E-01
   3   9  10       50.37       45.91        2.48 o   0.1608E-01
   4   9  10       -0.99        0.63        0.65 o   0.4198E+00
   5   9  10        6.98        9.67        1.39 o   0.8708E-01
  -6  10  10       35.98       39.29        2.49 o   0.1918E-01
  -5  10  10       38.34       36.02        2.40 o   0.2077E-01
  -4  10  10       33.87       36.11        1.89 o   0.2157E-01
  -3  10  10        8.36        8.28        1.39 o   0.9007E-01
  -2  10  10       28.18       33.30        2.47 o   0.2339E-01
  -1  10  10       67.88       59.93        3.50 o   0.1133E-01
   0  10  10        1.82        0.09        1.06 o   0.5578E+00
   1  10  10       12.62       11.71        1.19 o   0.7111E-01
   2  10  10       39.56       37.71        1.75 o   0.2082E-01
   3  10  10       65.38       71.08        4.19 o   0.9451E-02
 -13   0  11       -0.01        0.01       20.72 o   0.1356E-05
 -11   0  11      147.88      169.68        6.92 o   0.3346E-02
  -9   0  11     1129.90     1177.98       13.47 o   0.1856E-03
  -7   0  11       -1.72        0.95        1.93 o   0.2167E+00
  -5   0  11      292.91      297.39        8.84 o   0.1519E-02
  -3   0  11     1061.00     1026.22       15.71 o   0.2163E-03
  -1   0  11     1136.19     1096.99       14.30 o   0.1969E-03
   1   0  11        1.84        0.05        1.52 o   0.3402E+00
   3   0  11      107.93      104.59        5.14 o   0.5883E-02
   5   0  11      575.99      565.25        9.56 o   0.6117E-03
   7   0  11       12.07        8.77        1.99 o   0.7098E-01
   9   0  11      370.48      329.72        6.75 o   0.1325E-02
  11   0  11      469.97      446.04        7.41 o   0.8761E-03
 -13   1  11        5.82        7.14        1.44 o   0.1073E+00
 -12   1  11       73.60       76.69        4.14 o   0.8950E-02
 -11   1  11       53.39       52.15        2.92 o   0.1397E-01
 -10   1  11      186.67      223.56        4.51 o   0.2733E-02
  -9   1  11        5.48        8.80        1.21 o   0.1054E+00
  -8   1  11      137.37      142.37        3.23 o   0.4677E-02
  -7   1  11      192.02      187.81        6.05 o   0.2948E-02
  -6   1  11      347.10      399.34        7.59 o   0.1111E-02
  -5   1  11      842.18      839.71       10.37 o   0.3173E-03
  -4   1  11       45.69       47.87        2.77 o   0.1566E-01
  -3   1  11        2.69        0.44        1.26 o   0.3523E+00
  -2   1  11       51.46       50.55        2.32 o   0.1536E-01
  -1   1  11       29.15       34.69        1.78 o   0.2528E-01
   0   1  11      350.48      331.02        5.46 o   0.1371E-02
   1   1  11       20.87       21.53        1.61 o   0.3643E-01
   2   1  11       17.97       23.71        1.90 o   0.3561E-01
   3   1  11       17.20       25.74        2.25 o   0.3204E-01
   4   1  11       75.35       62.12        3.29 o   0.1112E-01
   5   1  11      137.78      144.04        2.99 o   0.4588E-02
   6   1  11      639.90      655.33        6.47 o   0.5037E-03
   7   1  11       54.91       55.48        2.25 o   0.1410E-01
   8   1  11        5.59        5.42        1.16 o   0.1391E+00
   9   1  11       16.24       15.44        1.38 o   0.5547E-01
  10   1  11       81.00       74.78        2.47 o   0.9696E-02
  11   1  11      214.50      191.98        4.07 o   0.2948E-02
 -13   2  11       89.34       82.03        2.93 o   0.8358E-02
 -12   2  11        0.93        2.38        0.84 o   0.2216E+00
 -11   2  11      230.83      276.30        5.71 o   0.1998E-02
 -10   2  11       -1.02        0.01        1.64 o   0.3293E+00
  -9   2  11       95.47      109.19        3.28 o   0.6501E-02
  -8   2  11      113.86      125.43        3.26 o   0.5498E-02
  -7   2  11       12.86        6.87        1.40 o   0.8998E-01
  -6   2  11      211.04      236.87        6.53 o   0.2306E-02
  -5   2  11      222.69      257.49        6.36 o   0.2066E-02
  -4   2  11       43.47       43.90        2.89 o   0.1649E-01
  -3   2  11      452.39      508.22        7.30 o   0.7851E-03
  -2   2  11     1299.76     1300.99       11.95 o   0.1499E-03
  -1   2  11      503.74      516.00        7.43 o   0.7227E-03
   0   2  11      551.77      521.32        7.53 o   0.6900E-03
   1   2  11      498.35      467.49        8.03 o   0.7914E-03
   2   2  11       34.84       39.21        2.80 o   0.1955E-01
   3   2  11        1.59        1.03        1.54 o   0.2816E+00
   4   2  11      116.63      126.86        2.94 o   0.5382E-02
   5   2  11      230.11      230.44        3.67 o   0.2357E-02
   6   2  11       97.89       96.91        2.63 o   0.7482E-02
   7   2  11      174.76      183.52        3.78 o   0.3360E-02
   8   2  11        4.51        6.58        1.08 o   0.1253E+00
   9   2  11      451.12      417.92        5.48 o   0.9753E-03
  10   2  11       84.18       80.23        2.04 o   0.9255E-02
 -13   3  11       61.08       61.49        2.54 o   0.1224E-01
 -12   3  11        0.08        0.99        2.49 o   0.6461E-02
 -11   3  11      433.12      411.65        8.15 o   0.9686E-03
 -10   3  11      319.84      326.30        6.80 o   0.1451E-02
  -9   3  11       56.87       56.20        3.18 o   0.1308E-01
  -8   3  11      119.76      141.43        3.67 o   0.4793E-02
  -7   3  11        6.10        5.43        1.14 o   0.1282E+00
  -6   3  11        0.54        0.40        1.20 o   0.1186E+00
  -5   3  11       14.02       13.18        1.99 o   0.5449E-01
  -4   3  11       45.73       50.39        2.72 o   0.1562E-01
  -3   3  11        9.93       11.72        1.64 o   0.7053E-01
  -2   3  11       95.02       99.30        3.58 o   0.7024E-02
  -1   3  11       59.66       47.80        2.56 o   0.1494E-01
   0   3  11       64.18       65.85        2.97 o   0.1111E-01
   1   3  11       -2.57        0.02        1.42 o   0.3426E+00
   2   3  11       -2.65        0.00        1.57 o   0.2945E+00
   3   3  11        2.14        1.35        1.41 o   0.2640E+00
   4   3  11      603.07      647.02        6.47 o   0.5192E-03
   5   3  11       18.11       15.63        1.36 o   0.5118E-01
   6   3  11      230.98      250.81        4.72 o   0.2202E-02
   7   3  11        3.58        1.55        1.41 o   0.2236E+00
   8   3  11       34.01       33.55        1.72 o   0.2410E-01
   9   3  11        5.92        6.20        1.01 o   0.1376E+00
  10   3  11       37.29       35.94        1.47 o   0.2303E-01
 -13   4  11        0.97        4.17        0.78 o   0.2049E+00
 -12   4  11       37.92       44.73        2.28 o   0.1820E-01
 -11   4  11        2.97        0.44        1.38 o   0.3124E+00
 -10   4  11        3.50        6.35        1.67 o   0.1178E+00
  -9   4  11        4.50        6.02        1.68 o   0.1206E+00
  -8   4  11      726.74      725.94        8.27 o   0.4166E-03
  -7   4  11     4292.60     4368.30       18.97 o   0.1616E-04
  -6   4  11     1234.82     1226.68        9.72 o   0.1680E-03
  -5   4  11      823.69      873.71        7.81 o   0.3155E-03
  -4   4  11      564.73      600.48       10.03 o   0.5752E-03
  -3   4  11      389.72      410.58        7.58 o   0.1035E-02
  -2   4  11      132.67      117.01        4.48 o   0.5178E-02
  -1   4  11        2.12        1.43        1.30 o   0.3083E+00
   0   4  11       17.09       24.10        1.80 o   0.3738E-01
   1   4  11       97.42      103.79        3.97 o   0.6285E-02
   2   4  11      143.35      154.36        3.48 o   0.4097E-02
   3   4  11      486.70      504.36        5.68 o   0.7591E-03
   4   4  11       13.40       16.08        1.38 o   0.5474E-01
   5   4  11      468.11      490.34        6.72 o   0.7950E-03
   6   4  11       -1.34        0.68        1.45 o   0.3474E+00
   7   4  11      112.76      117.01        3.80 o   0.5878E-02
   8   4  11      313.95      323.50        5.08 o   0.1497E-02
   9   4  11        3.58        4.43        1.09 o   0.1806E+00
  10   4  11       65.66       56.37        2.95 o   0.1249E-01
 -12   5  11      158.78      125.35        4.14 o   0.4505E-02
 -11   5  11       12.56       11.00        1.73 o   0.6620E-01
 -10   5  11        2.07        0.65        1.54 o   0.2776E+00
  -9   5  11       46.00       45.50        2.42 o   0.1715E-01
  -8   5  11      236.37      230.38        4.66 o   0.2345E-02
  -7   5  11       13.40        7.41        1.39 o   0.8464E-01
  -6   5  11       85.82       90.36        3.00 o   0.8006E-02
  -5   5  11      382.48      404.87        5.67 o   0.1073E-02
  -4   5  11     1360.58     1389.90       10.21 o   0.1374E-03
  -3   5  11       23.12       20.46        1.34 o   0.4090E-01
  -2   5  11       79.09      101.52        2.35 o   0.7742E-02
  -1   5  11      351.26      385.16        4.89 o   0.1211E-02
   0   5  11      467.47      480.20        5.57 o   0.8236E-03
   1   5  11      188.03      186.16        3.56 o   0.3224E-02
   2   5  11      293.57      311.67        3.97 o   0.1615E-02
   3   5  11      179.26      183.44        3.43 o   0.3297E-02
   4   5  11      345.33      372.54        5.11 o   0.1250E-02
   5   5  11       13.31       12.20        1.78 o   0.5750E-01
   6   5  11      176.33      182.81        4.74 o   0.3273E-02
   7   5  11        2.45        2.54        1.46 o   0.2102E+00
   8   5  11        3.12        3.53        1.12 o   0.2120E+00
   9   5  11       21.98       21.77        1.54 o   0.3881E-01
 -11   6  11       28.06       28.23        1.96 o   0.2694E-01
 -10   6  11       27.40       25.27        2.06 o   0.2920E-01
  -9   6  11       72.07       73.74        2.90 o   0.9832E-02
  -8   6  11      276.12      257.53        5.81 o   0.1892E-02
  -7   6  11       36.27       38.19        2.39 o   0.2058E-01
  -6   6  11        0.39        0.46        1.09 o   0.1718E+00
  -5   6  11     1309.09     1357.81       11.09 o   0.1431E-03
  -4   6  11       64.77       72.06        2.34 o   0.1080E-01
  -3   6  11      209.31      230.92        3.66 o   0.2492E-02
  -2   6  11        0.90        0.65        0.52 o   0.5923E+00
  -1   6  11      128.78      145.27        3.29 o   0.4642E-02
   0   6  11        9.65        5.08        1.21 o   0.1181E+00
   1   6  11      266.73      317.16        4.92 o   0.1634E-02
   2   6  11      318.66      341.29        5.25 o   0.1397E-02
   3   6  11      196.19      213.95        4.78 o   0.2688E-02
   4   6  11      728.26      729.58        8.94 o   0.4077E-03
   5   6  11       20.51       14.83        1.95 o   0.4661E-01
   6   6  11       90.15      100.30        3.09 o   0.7180E-02
   7   6  11       30.75       33.55        1.92 o   0.2473E-01
   8   6  11        1.51        0.35        1.02 o   0.5898E+00
 -10   7  11       42.71       50.32        2.33 o   0.1614E-01
  -9   7  11       35.31       29.02        2.49 o   0.2381E-01
  -8   7  11      103.80      100.07        4.39 o   0.6411E-02
  -7   7  11      115.31      132.63        4.05 o   0.5124E-02
  -6   7  11      477.04      480.55        8.14 o   0.7924E-03
  -5   7  11      715.64      704.97        9.34 o   0.4283E-03
  -4   7  11       80.28       87.81        2.87 o   0.8169E-02
  -3   7  11        6.08        6.73        1.22 o   0.1180E+00
  -2   7  11       86.73      102.00        3.03 o   0.7111E-02
  -1   7  11       62.83       57.67        2.69 o   0.1266E-01
   0   7  11        2.91        4.34        1.54 o   0.1493E+00
   1   7  11       10.48       12.00        1.94 o   0.6108E-01
   2   7  11      212.58      228.04        5.51 o   0.2403E-02
   3   7  11       -1.53        0.14        1.60 o   0.3131E+00
   4   7  11       20.42       17.63        2.00 o   0.4086E-01
   5   7  11        1.12        0.21        1.54 o   0.3367E+00
   6   7  11       49.50       39.01        2.29 o   0.1803E-01
   7   7  11      274.71      255.87        4.65 o   0.2001E-02
  -9   8  11       21.71       12.07        1.77 o   0.5243E-01
  -8   8  11       74.09       64.22        2.95 o   0.1105E-01
  -7   8  11        0.59        0.69        0.97 o   0.2504E+00
  -6   8  11       91.01       79.07        3.43 o   0.8639E-02
  -5   8  11      150.54      149.38        4.20 o   0.4173E-02
  -4   8  11       11.21       12.86        1.44 o   0.6413E-01
  -3   8  11      103.59      117.44        3.03 o   0.5945E-02
  -2   8  11      159.67      150.25        3.86 o   0.4105E-02
  -1   8  11      332.88      358.89        6.16 o   0.1271E-02
   0   8  11       60.06       67.66        2.64 o   0.1145E-01
   1   8  11        3.26        2.24        1.67 o   0.1796E+00
   2   8  11      414.44      410.18        6.62 o   0.1027E-02
   3   8  11       53.84       53.34        3.03 o   0.1367E-01
   4   8  11       44.34       41.71        2.60 o   0.1776E-01
   5   8  11       13.33        7.41        1.65 o   0.7809E-01
   6   8  11      172.57      153.94        4.30 o   0.3807E-02
  -7   9  11       24.24       21.46        1.86 o   0.3645E-01
  -6   9  11      130.30      109.75        4.10 o   0.5753E-02
  -5   9  11      428.99      392.11        6.82 o   0.1050E-02
  -4   9  11       37.67       36.71        2.30 o   0.2105E-01
  -3   9  11        5.03        4.56        1.32 o   0.1379E+00
  -2   9  11        0.03        2.55        7.12 o   0.9742E-04
  -1   9  11       12.76        8.21        1.49 o   0.8099E-01
   0   9  11       57.93       57.45        2.87 o   0.1260E-01
   1   9  11       26.75       25.72        2.05 o   0.3112E-01
   2   9  11       55.72       60.84        2.75 o   0.1259E-01
   3   9  11       34.89       34.51        2.08 o   0.2338E-01
   4   9  11      172.47      151.07        4.31 o   0.3916E-02
  -4  10  11        1.50        0.87        1.57 o   0.2672E+00
  -3  10  11      183.85      166.02        4.69 o   0.3482E-02
  -2  10  11      582.12      520.24        8.41 o   0.6684E-03
  -1  10  11       74.25       70.79        3.16 o   0.9927E-02
   0  10  11      240.85      220.79        4.66 o   0.2431E-02
   1  10  11       81.98       94.08        4.47 o   0.7245E-02
 -12   0  12        2.77        1.61        1.78 o   0.1884E+00
 -10   0  12       17.31       20.83        2.39 o   0.3672E-01
  -8   0  12     2286.71     2592.54       17.68 o   0.4746E-04
  -6   0  12     1222.89     1161.01       19.85 o   0.1705E-03
  -4   0  12      115.78      127.24        6.71 o   0.4549E-02
  -2   0  12      137.73      167.86        5.51 o   0.3662E-02
   0   0  12      467.60      459.94       10.03 o   0.8035E-03
   2   0  12      662.24      697.11       14.57 o   0.4256E-03
   4   0  12      129.80      117.15        4.33 o   0.5380E-02
   6   0  12        7.64        8.14        2.21 o   0.7402E-01
   8   0  12       22.78       25.40        2.23 o   0.3031E-01
  10   0  12      361.63      310.18        7.00 o   0.1377E-02
 -13   1  12        1.65        0.14        1.12 o   0.5228E+00
 -12   1  12       85.30       77.46        3.80 o   0.8570E-02
 -11   1  12       20.75       22.48        1.99 o   0.3512E-01
 -10   1  12       18.61       21.82        1.76 o   0.3958E-01
  -9   1  12      494.11      518.90        7.18 o   0.7189E-03
  -8   1  12      166.00      174.75        3.59 o   0.3570E-02
  -7   1  12       53.28       53.57        2.18 o   0.1486E-01
  -6   1  12       58.81       75.78        2.79 o   0.1037E-01
  -5   1  12      238.32      249.76        6.47 o   0.2070E-02
  -4   1  12      119.94      131.27        4.41 o   0.5012E-02
  -3   1  12       80.91       80.49        3.52 o   0.8500E-02
  -2   1  12       56.33       52.23        2.68 o   0.1383E-01
  -1   1  12        7.84        8.06        1.27 o   0.9677E-01
   0   1  12       43.04       39.13        2.07 o   0.1945E-01
   1   1  12      227.32      226.56        5.47 o   0.2342E-02
   2   1  12       56.34       50.84        3.21 o   0.1353E-01
   3   1  12      186.90      182.47        3.78 o   0.3235E-02
   4   1  12       11.96       13.21        1.21 o   0.7013E-01
   5   1  12        0.07        0.57        2.03 o   0.1457E-01
   6   1  12       25.47       28.47        1.76 o   0.2735E-01
   7   1  12      143.71      148.20        3.38 o   0.4345E-02
   8   1  12       30.70       31.69        1.79 o   0.2635E-01
   9   1  12      695.67      657.51        6.69 o   0.4750E-03
  10   1  12       14.85       10.32        1.28 o   0.7430E-01
 -13   2  12       97.32       74.10        3.02 o   0.8836E-02
 -12   2  12        9.55        4.20        1.59 o   0.1136E+00
 -11   2  12       56.48       78.87        2.92 o   0.1044E-01
 -10   2  12      310.98      373.62        6.61 o   0.1296E-02
  -9   2  12       62.96       80.58        3.23 o   0.9727E-02
  -8   2  12        8.97       12.81        1.80 o   0.6301E-01
  -7   2  12     1024.95     1083.54        9.54 o   0.2161E-03
  -6   2  12      197.53      222.06        3.87 o   0.2682E-02
  -5   2  12      227.86      242.37        6.52 o   0.2172E-02
  -4   2  12      452.06      454.54        8.99 o   0.8419E-03
  -3   2  12        0.27        1.31        1.55 o   0.4152E-01
  -2   2  12      448.66      441.56        6.99 o   0.8889E-03
  -1   2  12      935.33      958.60        9.68 o   0.2628E-03
   0   2  12      967.96      960.48       10.10 o   0.2539E-03
   1   2  12      111.60      127.00        4.59 o   0.5214E-02
   2   2  12       98.82      101.05        4.57 o   0.6494E-02
   3   2  12      219.91      215.38        4.00 o   0.2665E-02
   4   2  12       39.99       43.39        1.77 o   0.1875E-01
   5   2  12      343.80      356.50        4.93 o   0.1302E-02
   6   2  12      219.23      222.52        4.59 o   0.2479E-02
   7   2  12        1.37        0.33        1.12 o   0.5470E+00
   8   2  12       36.16       37.03        1.77 o   0.2220E-01
   9   2  12      426.40      399.90        4.61 o   0.1067E-02
  10   2  12      485.87      429.55        7.52 o   0.8938E-03
 -13   3  12       33.23       27.45        2.19 o   0.2642E-01
 -12   3  12       24.33       20.79        1.81 o   0.3643E-01
 -11   3  12        0.30        0.00        1.57 o   0.4138E-01
 -10   3  12      234.23      219.69        5.68 o   0.2373E-02
  -9   3  12      139.84      144.72        4.62 o   0.4242E-02
  -8   3  12       43.94       46.40        2.69 o   0.1657E-01
  -7   3  12       88.46       90.64        2.78 o   0.7915E-02
  -6   3  12     1076.98     1165.11        8.79 o   0.1945E-03
  -5   3  12      673.01      638.79        7.23 o   0.4958E-03
  -4   3  12      175.14      184.47        6.67 o   0.2990E-02
  -3   3  12       44.25       46.47        2.85 o   0.1619E-01
  -2   3  12     1370.50     1402.56       15.07 o   0.1313E-03
  -1   3  12       15.86       15.93        1.60 o   0.4914E-01
   0   3  12      265.06      290.40        5.90 o   0.1751E-02
   1   3  12      408.76      431.87        8.31 o   0.9517E-03
   2   3  12      462.17      464.59        5.76 o   0.8588E-03
   3   3  12      153.32      169.58        3.44 o   0.3820E-02
   4   3  12       26.76       31.17        1.53 o   0.2696E-01
   5   3  12       45.46       44.83        2.63 o   0.1697E-01
   6   3  12        6.21        9.07        1.48 o   0.9752E-01
   7   3  12      169.72      177.04        3.98 o   0.3451E-02
   8   3  12       97.51       86.74        2.72 o   0.8073E-02
   9   3  12      387.28      352.73        4.49 o   0.1272E-02
 -12   4  12        1.85        0.00        1.27 o   0.4411E+00
 -11   4  12       53.60       44.73        2.57 o   0.1533E-01
 -10   4  12       85.79       74.44        3.49 o   0.9048E-02
  -9   4  12       62.61       57.48        3.18 o   0.1206E-01
  -8   4  12        4.89        5.30        1.59 o   0.1264E+00
  -7   4  12      393.74      395.62        5.59 o   0.1090E-02
  -6   4  12      377.73      394.00        5.73 o   0.1100E-02
  -5   4  12     1201.93     1212.49        8.73 o   0.1743E-03
  -4   4  12        8.89        9.44        1.09 o   0.9000E-01
  -3   4  12        7.26        2.56        1.10 o   0.1784E+00
  -2   4  12       10.67       14.04        1.16 o   0.6139E-01
  -1   4  12      142.43      171.71        3.20 o   0.3841E-02
   0   4  12     1300.90     1342.32        9.48 o   0.1461E-03
   1   4  12        3.17        0.13        1.01 o   0.4630E+00
   2   4  12       10.12       12.52        1.16 o   0.7187E-01
   3   4  12      446.07      502.73        5.88 o   0.7983E-03
   4   4  12      590.12      614.63        7.09 o   0.5639E-03
   5   4  12      153.33      165.63        4.77 o   0.3718E-02
   6   4  12       94.60       89.99        2.95 o   0.7764E-02
   7   4  12      848.46      849.77        9.33 o   0.3185E-03
   8   4  12       58.36       50.66        2.43 o   0.1433E-01
   9   4  12      151.80      147.18        3.66 o   0.4227E-02
 -11   5  12       11.56       11.52        1.51 o   0.6681E-01
 -10   5  12       38.95       38.78        2.54 o   0.1946E-01
  -9   5  12      281.91      285.73        5.51 o   0.1762E-02
  -8   5  12      781.46      810.90        8.48 o   0.3532E-03
  -7   5  12        5.70        3.15        1.16 o   0.1717E+00
  -6   5  12       15.77       15.36        1.64 o   0.5200E-01
  -5   5  12       26.63       28.04        1.77 o   0.2911E-01
  -4   5  12       89.47       97.38        2.89 o   0.7409E-02
  -3   5  12      173.40      173.79        3.93 o   0.3403E-02
  -2   5  12       -1.19        0.25        1.21 o   0.4846E+00
  -1   5  12       59.52       67.66        2.31 o   0.1159E-01
   0   5  12       -5.49        0.04        1.21 <   0.0000E+00
   1   5  12      251.14      274.55        4.24 o   0.1930E-02
   2   5  12       23.26       25.11        1.57 o   0.3322E-01
   3   5  12      130.51      137.94        4.19 o   0.4672E-02
   4   5  12       53.88       53.48        2.76 o   0.1382E-01
   5   5  12      291.68      307.17        6.35 o   0.1569E-02
   6   5  12        1.96        0.00        1.54 o   0.3265E+00
   7   5  12       89.11       90.77        3.21 o   0.7807E-02
   8   5  12       -0.70        0.09        0.60 o   0.7559E+00
 -11   6  12      169.66      143.64        5.25 o   0.3937E-02
 -10   6  12       20.20       22.33        1.93 o   0.3607E-01
  -9   6  12       75.72       67.59        2.75 o   0.1048E-01
  -8   6  12       32.23       29.48        2.30 o   0.2488E-01
  -7   6  12       82.73       73.09        3.06 o   0.9342E-02
  -6   6  12        6.47        4.27        1.31 o   0.1453E+00
  -5   6  12      999.76      944.19       10.53 o   0.2562E-03
  -4   6  12      414.51      415.02        6.49 o   0.1017E-02
  -3   6  12      447.32      487.90        5.55 o   0.8237E-03
  -2   6  12      165.12      188.57        3.60 o   0.3432E-02
  -1   6  12        2.88        0.90        1.21 o   0.3224E+00
   0   6  12        4.80        2.22        1.54 o   0.1684E+00
   1   6  12        1.22        2.66        1.44 o   0.2334E+00
   2   6  12      267.72      306.70        5.76 o   0.1671E-02
   3   6  12      591.97      565.09        8.39 o   0.6007E-03
   4   6  12      263.71      262.64        5.87 o   0.2003E-02
   5   6  12      170.33      169.36        4.30 o   0.3519E-02
   6   6  12       71.84       80.34        3.17 o   0.9217E-02
   7   6  12       39.74       37.99        2.23 o   0.2065E-01
 -10   7  12       22.14       13.52        2.14 o   0.4452E-01
  -9   7  12        3.14        1.40        1.26 o   0.2817E+00
  -8   7  12        6.92        4.54        1.61 o   0.1211E+00
  -7   7  12      221.49      220.17        5.14 o   0.2521E-02
  -6   7  12      161.21      172.56        4.56 o   0.3541E-02
  -5   7  12       26.45       32.52        2.23 o   0.2461E-01
  -4   7  12        2.93        5.56        1.27 o   0.1531E+00
  -3   7  12        1.45        0.05        1.27 o   0.4525E+00
  -2   7  12      605.26      631.00        7.52 o   0.5389E-03
  -1   7  12       56.66       51.52        2.81 o   0.1362E-01
   0   7  12       97.32      103.11        3.57 o   0.6684E-02
   1   7  12      161.78      206.09        4.77 o   0.2966E-02
   2   7  12       15.35       28.55        1.80 o   0.3271E-01
   3   7  12       10.51       10.96        1.79 o   0.6830E-01
   4   7  12        6.82        4.70        1.42 o   0.1285E+00
   5   7  12        0.47        1.48        0.82 o   0.1852E+00
   6   7  12       54.79       47.47        2.20 o   0.1605E-01
  -8   8  12       92.31       90.64        3.53 o   0.7533E-02
  -7   8  12       75.40       57.17        3.63 o   0.1098E-01
  -6   8  12       62.64       58.52        2.87 o   0.1279E-01
  -5   8  12        3.56        1.46        1.41 o   0.2338E+00
  -4   8  12      122.28      107.71        3.54 o   0.5992E-02
  -3   8  12       70.32       59.99        2.64 o   0.1193E-01
  -2   8  12        4.56        5.09        1.10 o   0.1474E+00
  -1   8  12       20.12       17.40        1.60 o   0.4270E-01
   0   8  12       24.16       28.42        2.19 o   0.2822E-01
   1   8  12       23.60       22.59        2.17 o   0.3275E-01
   2   8  12       24.88       17.85        2.13 o   0.3811E-01
   3   8  12       70.63       67.84        3.02 o   0.1060E-01
   4   8  12       13.93       14.82        1.37 o   0.5636E-01
   5   8  12       34.63       30.67        1.88 o   0.2462E-01
  -6   9  12      351.23      290.11        6.40 o   0.1535E-02
  -5   9  12       25.57       29.68        1.88 o   0.2835E-01
  -4   9  12      161.00      168.98        4.38 o   0.3588E-02
  -3   9  12      405.93      394.76        5.76 o   0.1053E-02
  -2   9  12      125.45      122.49        3.61 o   0.5255E-02
  -1   9  12       30.22       33.04        1.85 o   0.2575E-01
   0   9  12        3.88        0.53        1.40 o   0.2728E+00
   1   9  12       52.58       35.60        2.71 o   0.1871E-01
   2   9  12      206.39      169.16        4.66 o   0.3284E-02
   3   9  12       29.10       36.26        3.02 o   0.2121E-01
 -13   0  13      514.57      500.09       11.20 o   0.7094E-03
 -11   0  13       13.97       17.15        2.14 o   0.4471E-01
  -9   0  13       41.32       40.49        3.02 o   0.1825E-01
  -7   0  13      435.32      521.62       10.24 o   0.7660E-03
  -5   0  13     3713.61     3720.64       23.79 o   0.2135E-04
  -3   0  13      787.24      853.84       12.54 o   0.3216E-03
  -1   0  13      718.96      769.99       12.90 o   0.3749E-03
   1   0  13     1038.02     1009.06       13.10 o   0.2299E-03
   3   0  13      457.77      455.57        8.20 o   0.8656E-03
   5   0  13      397.94      404.58        9.08 o   0.1010E-02
   7   0  13      164.06      174.59        5.65 o   0.3307E-02
   9   0  13      876.97      775.14        9.84 o   0.3395E-03
 -13   1  13       32.13       26.72        4.57 o   0.1914E-01
 -12   1  13       17.85       11.69        1.71 o   0.5675E-01
 -11   1  13      331.22      322.64        6.61 o   0.1438E-02
 -10   1  13       47.75       61.46        2.37 o   0.1344E-01
  -9   1  13        0.80        0.80        0.72 o   0.3969E+00
  -8   1  13       48.64       69.87        2.79 o   0.1188E-01
  -7   1  13       33.81       36.72        2.37 o   0.2086E-01
  -6   1  13        6.83        6.59        1.49 o   0.1044E+00
  -5   1  13       -0.70        0.11        0.72 o   0.5726E+00
  -4   1  13        5.76        2.33        1.22 o   0.1924E+00
  -3   1  13       20.65       23.25        1.88 o   0.3627E-01
  -2   1  13      936.04      968.55       11.56 o   0.2536E-03
  -1   1  13      371.56      399.42        6.56 o   0.1083E-02
   0   1  13      710.14      732.01        9.49 o   0.4081E-03
   1   1  13      823.07      827.64        7.72 o   0.3346E-03
   2   1  13        1.89        1.27        1.16 o   0.3441E+00
   3   1  13      224.22      234.67        4.29 o   0.2338E-02
   4   1  13       -0.32        0.19        0.95 o   0.2823E+00
   5   1  13      419.32      427.78        6.02 o   0.9608E-03
   6   1  13      309.68      319.86        5.31 o   0.1494E-02
   7   1  13       71.38       72.23        2.57 o   0.1039E-01
   8   1  13       15.92       16.81        1.40 o   0.5087E-01
   9   1  13       59.14       56.66        1.91 o   0.1348E-01
 -12   2  13       54.24       58.87        2.52 o   0.1312E-01
 -11   2  13       26.46       29.08        2.06 o   0.2717E-01
 -10   2  13       54.06       68.81        2.90 o   0.1151E-01
  -9   2  13        8.10        7.47        1.95 o   0.8526E-01
  -8   2  13        4.03        3.45        1.75 o   0.1540E+00
  -7   2  13      130.27      132.78        3.59 o   0.4800E-02
  -6   2  13      293.97      344.90        6.23 o   0.1453E-02
  -5   2  13      695.63      717.16        8.10 o   0.4357E-03
  -4   2  13      953.75      994.11        9.30 o   0.2484E-03
  -3   2  13     1644.50     1740.41       10.45 o   0.9367E-04
  -2   2  13      341.01      372.16        5.97 o   0.1250E-02
  -1   2  13       69.68       75.76        2.74 o   0.9698E-02
   0   2  13      117.95      127.86        3.09 o   0.5368E-02
   1   2  13      473.41      486.12        6.29 o   0.8073E-03
   2   2  13      220.95      227.78        4.06 o   0.2434E-02
   3   2  13        4.17        1.06        1.04 o   0.3160E+00
   4   2  13        7.28       11.09        1.09 o   0.8185E-01
   5   2  13      756.05      756.29        8.29 o   0.3872E-03
   6   2  13        3.17        0.82        1.19 o   0.3358E+00
   7   2  13       -0.87        0.71        0.58 o   0.4888E+00
   8   2  13       45.68       50.14        1.77 o   0.1594E-01
   9   2  13       13.83       14.45        1.23 o   0.5810E-01
 -12   3  13        0.16        0.56        1.31 o   0.8321E-01
 -11   3  13      159.17      142.11        4.48 o   0.4160E-02
 -10   3  13       25.97       32.33        2.02 o   0.2571E-01
  -9   3  13      185.66      173.93        5.49 o   0.3192E-02
  -8   3  13      111.13      120.55        3.88 o   0.5565E-02
  -7   3  13      381.46      376.36        6.54 o   0.1157E-02
  -6   3  13        6.53        4.93        1.31 o   0.1364E+00
  -5   3  13        0.84        0.20        0.69 o   0.5105E+00
  -4   3  13        5.15        1.93        1.38 o   0.1938E+00
  -3   3  13      175.00      198.09        3.72 o   0.3135E-02
  -2   3  13        1.23        0.80        0.93 o   0.5064E+00
  -1   3  13      144.31      155.52        3.00 o   0.4201E-02
   0   3  13     2809.95     2858.53       14.41 o   0.3588E-04
   1   3  13      852.22      920.01        8.15 o   0.2891E-03
   2   3  13      827.84      902.93        8.35 o   0.3005E-03
   3   3  13        8.99        9.17        1.25 o   0.8648E-01
   4   3  13      284.12      294.10        6.53 o   0.1633E-02
   5   3  13       30.18       32.13        2.36 o   0.2479E-01
   6   3  13       27.78       30.22        1.95 o   0.2608E-01
   7   3  13       84.84       87.60        2.73 o   0.8278E-02
   8   3  13        6.44        8.17        1.01 o   0.1126E+00
   9   3  13      104.51       85.15        6.96 o   0.5951E-02
 -11   4  13        1.26        2.96        1.25 o   0.2501E+00
 -10   4  13      660.56      592.20        8.41 o   0.5296E-03
  -9   4  13      610.51      588.88        8.09 o   0.5689E-03
  -8   4  13       14.58       14.69        1.65 o   0.5368E-01
  -7   4  13        2.22        0.06        1.31 o   0.3854E+00
  -6   4  13        8.52       10.71        1.38 o   0.7684E-01
  -5   4  13      408.62      430.23        5.92 o   0.9871E-03
  -4   4  13      671.96      714.79        8.17 o   0.4412E-03
  -3   4  13       25.19       23.97        1.68 o   0.3267E-01
  -2   4  13       69.23       65.65        2.54 o   0.1118E-01
  -1   4  13       -0.01        0.84        6.70 o   0.1243E-03
   0   4  13       55.11       60.26        2.09 o   0.1276E-01
   1   4  13      910.07      949.38        8.53 o   0.2709E-03
   2   4  13        1.17        1.76        1.10 o   0.3850E+00
   3   4  13      510.45      538.21        8.11 o   0.6888E-03
   4   4  13        2.34        3.09        1.56 o   0.2002E+00
   5   4  13      533.29      516.79        7.40 o   0.7053E-03
   6   4  13       19.05       12.66        1.67 o   0.5825E-01
   7   4  13       -1.13        0.00        1.20 o   0.5429E+00
   8   4  13        2.35        0.17        0.96 o   0.5576E+00
 -11   5  13      374.96      334.54        6.03 o   0.1296E-02
 -10   5  13       76.14       66.95        3.05 o   0.9991E-02
  -9   5  13       32.12       29.47        2.14 o   0.2568E-01
  -8   5  13       14.93       16.23        1.49 o   0.5122E-01
  -7   5  13      384.31      356.89        5.38 o   0.1230E-02
  -6   5  13      585.06      580.21        7.13 o   0.6038E-03
  -5   5  13      251.68      260.44        5.35 o   0.2061E-02
  -4   5  13        2.79        4.13        1.70 o   0.1518E+00
  -3   5  13       69.43       69.55        2.79 o   0.1046E-01
  -2   5  13      290.40      310.22        5.51 o   0.1590E-02
  -1   5  13       89.61       99.22        2.93 o   0.7359E-02
   0   5  13      170.92      184.54        3.89 o   0.3326E-02
   1   5  13        4.78        2.52        1.49 o   0.1738E+00
   2   5  13       35.23       39.68        2.54 o   0.1972E-01
   3   5  13        1.83        0.53        1.50 o   0.2920E+00
   4   5  13      122.16      142.53        4.10 o   0.4622E-02
   5   5  13       50.97       51.42        2.70 o   0.1446E-01
   6   5  13       -0.38        0.05        1.27 o   0.9523E-01
   7   5  13        2.27        3.58        1.23 o   0.2098E+00
 -10   6  13       51.47       50.41        2.70 o   0.1460E-01
  -9   6  13        0.52        1.65        0.67 o   0.4687E+00
  -8   6  13      502.32      446.88        7.84 o   0.8276E-03
  -7   6  13       95.26       94.25        3.09 o   0.7367E-02
  -6   6  13      530.92      514.84        7.24 o   0.7063E-03
  -5   6  13       21.59       24.80        1.84 o   0.3363E-01
  -4   6  13      264.81      261.15        5.07 o   0.1965E-02
  -3   6  13       23.42       17.58        1.90 o   0.4146E-01
  -2   6  13      102.89      109.42        3.29 o   0.6389E-02
  -1   6  13       95.61       96.92        3.18 o   0.7283E-02
   0   6  13      183.54      169.73        4.73 o   0.3397E-02
   1   6  13       -0.41        0.04        1.08 o   0.1804E+00
   2   6  13      154.79      156.71        4.27 o   0.3869E-02
   3   6  13       33.97       28.46        2.19 o   0.2638E-01
   4   6  13      379.70      343.88        5.71 o   0.1297E-02
   5   6  13        9.41        9.07        1.57 o   0.7813E-01
   6   6  13      203.30      180.50        4.50 o   0.3138E-02
   7   6  13        2.86        1.53        1.64 o   0.2020E+00
  -9   7  13        4.86        8.10        1.50 o   0.1040E+00
  -8   7  13       -0.67        2.18        0.74 o   0.3558E+00
  -7   7  13       17.32       16.70        2.00 o   0.4423E-01
  -6   7  13       27.65       26.88        2.02 o   0.2866E-01
  -5   7  13       57.13       62.88        2.81 o   0.1249E-01
  -4   7  13       -0.95        0.15        0.76 o   0.3843E+00
  -3   7  13      790.70      773.12        8.50 o   0.3704E-03
  -2   7  13      121.05      130.71        4.04 o   0.4993E-02
  -1   7  13       40.83       48.41        2.40 o   0.1682E-01
   0   7  13       -1.59        0.33        1.33 o   0.3633E+00
   1   7  13       40.34       37.68        2.48 o   0.1966E-01
   2   7  13      152.73      176.04        4.66 o   0.3544E-02
   3   7  13       42.39       34.60        2.52 o   0.2041E-01
   4   7  13       44.27       53.21        2.01 o   0.1539E-01
   5   7  13      262.52      236.25        4.37 o   0.2223E-02
  -7   8  13       28.41       22.05        2.13 o   0.3266E-01
  -6   8  13      174.45      152.91        4.43 o   0.3779E-02
  -5   8  13       10.61        6.39        1.34 o   0.9872E-01
  -4   8  13       25.99       20.86        1.79 o   0.3622E-01
  -3   8  13       57.74       48.11        2.22 o   0.1500E-01
  -2   8  13      136.05      117.98        3.08 o   0.5498E-02
  -1   8  13      437.01      412.91        7.16 o   0.9775E-03
   0   8  13      389.41      365.29        6.23 o   0.1189E-02
   1   8  13       36.29       36.49        2.09 o   0.2220E-01
   2   8  13      481.79      422.60        6.98 o   0.9126E-03
   3   8  13        2.02        1.17        1.04 o   0.4022E+00
   4   8  13      101.84       95.55        4.84 o   0.6525E-02
  -4   9  13      105.49      110.33        4.93 o   0.5657E-02
  -3   9  13       18.03       20.51        1.50 o   0.4011E-01
  -2   9  13       33.23       33.00        2.17 o   0.2364E-01
  -1   9  13      131.03      132.31        4.13 o   0.4919E-02
   0   9  13      105.62       98.59        3.65 o   0.6756E-02
   1   9  13       58.51       48.60        3.18 o   0.1430E-01
 -12   0  14       40.29       26.17        5.20 o   0.1603E-01
 -10   0  14      282.42      310.41        6.68 o   0.1566E-02
  -8   0  14       63.85      101.71        5.66 o   0.7012E-02
  -6   0  14      495.69      511.78       10.92 o   0.7003E-03
  -4   0  14       41.92       41.20        2.62 o   0.1750E-01
  -2   0  14      386.78      421.23        6.67 o   0.1023E-02
   0   0  14      931.81      989.93       12.30 o   0.2530E-03
   2   0  14       23.32       22.29        2.00 o   0.3525E-01
   4   0  14       18.17       22.64        2.15 o   0.3647E-01
   6   0  14      436.12      440.83        8.99 o   0.9026E-03
   8   0  14      294.47      286.93        6.71 o   0.1637E-02
 -12   1  14        9.60        7.37        1.70 o   0.8350E-01
 -11   1  14        5.01        6.78        1.22 o   0.1349E+00
 -10   1  14       55.48       63.54        2.49 o   0.1265E-01
  -9   1  14       73.70       93.72        2.95 o   0.8557E-02
  -8   1  14       59.50       67.76        3.50 o   0.1070E-01
  -7   1  14       43.66       48.00        3.33 o   0.1534E-01
  -6   1  14       43.18       57.71        2.39 o   0.1427E-01
  -5   1  14        2.93        4.12        1.32 o   0.1806E+00
  -4   1  14       11.11       10.89        1.61 o   0.7047E-01
  -3   1  14       21.20       26.03        1.55 o   0.3416E-01
  -2   1  14       -2.23        0.29        0.98 o   0.5344E+00
  -1   1  14      917.04      973.31        7.92 o   0.2601E-03
   0   1  14      313.26      339.42        5.42 o   0.1408E-02
   1   1  14       11.10        9.87        1.31 o   0.7587E-01
   2   1  14      870.64      877.72        8.38 o   0.3035E-03
   3   1  14      233.03      259.69        5.02 o   0.2058E-02
   4   1  14       63.88       63.77        2.59 o   0.1170E-01
   5   1  14       36.52       33.66        1.96 o   0.2344E-01
   6   1  14       11.06       10.06        1.36 o   0.7989E-01
   7   1  14       46.49       46.76        2.06 o   0.1611E-01
   8   1  14       22.31       20.82        1.39 o   0.3902E-01
 -12   2  14        4.19        5.24        1.20 o   0.1614E+00
 -11   2  14        0.88        0.07        0.67 o   0.5232E+00
 -10   2  14       71.29       62.99        3.01 o   0.1072E-01
  -9   2  14       17.10       13.02        2.09 o   0.4951E-01
  -8   2  14      435.53      428.99        8.14 o   0.9184E-03
  -7   2  14        1.98        0.24        2.22 o   0.1768E+00
  -6   2  14       35.55       37.34        2.84 o   0.2010E-01
  -5   2  14       20.71       14.21        1.97 o   0.4340E-01
  -4   2  14       33.10       32.51        1.83 o   0.2453E-01
  -3   2  14       29.10       29.05        1.59 o   0.2742E-01
  -2   2  14      467.17      520.21        5.12 o   0.7639E-03
  -1   2  14      127.59      130.70        2.84 o   0.5159E-02
   0   2  14        0.22        0.03        1.12 o   0.1598E+00
   1   2  14      892.13      933.78        8.66 o   0.2763E-03
   2   2  14       41.53       39.89        1.84 o   0.1952E-01
   3   2  14      389.83      409.48        6.38 o   0.1038E-02
   4   2  14       26.27       29.20        1.83 o   0.2782E-01
   5   2  14       62.11       65.36        2.58 o   0.1141E-01
   6   2  14       65.59       65.83        2.49 o   0.1165E-01
   7   2  14       38.73       43.72        1.74 o   0.1886E-01
   8   2  14        8.95        9.10        0.87 o   0.9565E-01
 -11   3  14       11.48        7.61        1.51 o   0.8551E-01
 -10   3  14       55.95       38.99        2.47 o   0.1724E-01
  -9   3  14       12.49       14.00        1.78 o   0.5623E-01
  -8   3  14        0.13        1.22        2.10 o   0.1262E-01
  -7   3  14      431.00      428.21        6.73 o   0.9538E-03
  -6   3  14      280.50      287.62        6.86 o   0.1687E-02
  -5   3  14      191.94      190.05        4.49 o   0.3057E-02
  -4   3  14      231.62      232.61        4.90 o   0.2342E-02
  -3   3  14      638.15      700.67        7.03 o   0.4677E-03
  -2   3  14      665.78      731.76        6.75 o   0.4344E-03
  -1   3  14       54.24       68.69        2.14 o   0.1136E-01
   0   3  14       -1.28        1.22        1.13 o   0.3538E+00
   1   3  14        4.07        2.48        1.13 o   0.2288E+00
   2   3  14      175.78      196.75        4.89 o   0.2965E-02
   3   3  14        6.51        5.69        1.60 o   0.1153E+00
   4   3  14      186.88      194.80        5.19 o   0.2976E-02
   5   3  14        2.83        4.45        1.25 o   0.1693E+00
   6   3  14      337.36      337.84        5.50 o   0.1362E-02
   7   3  14       44.95       45.33        1.86 o   0.1754E-01
   8   3  14       56.94       55.40        3.19 o   0.1260E-01
 -11   4  14       66.32       64.12        2.46 o   0.1169E-01
 -10   4  14        0.49        1.55        0.84 o   0.2881E+00
  -9   4  14      220.44      233.04        4.57 o   0.2422E-02
  -8   4  14       20.47       18.29        1.72 o   0.4087E-01
  -7   4  14       -0.04        0.01        3.61 o   0.1475E-02
  -6   4  14      250.30      269.21        5.52 o   0.1964E-02
  -5   4  14      110.73      106.60        3.82 o   0.6183E-02
  -4   4  14       35.74       34.51        2.30 o   0.2219E-01
  -3   4  14        7.17        7.61        1.45 o   0.9548E-01
  -2   4  14       34.64       37.02        1.85 o   0.2151E-01
  -1   4  14       44.70       42.76        1.96 o   0.1877E-01
   0   4  14       25.78       33.92        1.86 o   0.2575E-01
   1   4  14      212.20      227.46        4.97 o   0.2434E-02
   2   4  14       25.29       21.06        1.95 o   0.3566E-01
   3   4  14      524.86      551.83        7.47 o   0.6620E-03
   4   4  14       28.45       33.33        1.99 o   0.2510E-01
   5   4  14       32.81       32.00        2.26 o   0.2404E-01
   6   4  14       43.94       47.78        2.33 o   0.1634E-01
   7   4  14      170.28      153.85        3.98 o   0.3851E-02
 -10   5  14      136.11      104.03        3.47 o   0.5842E-02
  -9   5  14       65.42       53.23        2.40 o   0.1326E-01
  -8   5  14      185.50      172.81        3.95 o   0.3351E-02
  -7   5  14      224.78      215.60        3.92 o   0.2576E-02
  -6   5  14      356.85      358.11        5.06 o   0.1286E-02
  -5   5  14        8.12        8.42        1.88 o   0.8135E-01
  -4   5  14      326.90      321.01        6.81 o   0.1420E-02
  -3   5  14       13.93       15.70        1.79 o   0.4924E-01
  -2   5  14        1.53        1.81        1.44 o   0.2570E+00
  -1   5  14      182.27      188.88        4.27 o   0.3175E-02
   0   5  14        2.53        4.75        1.42 o   0.1559E+00
   1   5  14       67.95       68.30        3.14 o   0.1038E-01
   2   5  14       15.12       16.47        2.20 o   0.4519E-01
   3   5  14      104.41      113.01        4.11 o   0.5768E-02
   4   5  14      734.26      705.24        9.82 o   0.4218E-03
   5   5  14       81.22       78.18        3.56 o   0.8754E-02
   6   5  14        6.20        2.15        1.55 o   0.1657E+00
  -9   6  14       -1.13        1.55        1.25 o   0.3182E+00
  -8   6  14       29.98       17.21        1.79 o   0.3745E-01
  -7   6  14      135.17      110.64        4.14 o   0.5534E-02
  -6   6  14      505.34      466.26        6.94 o   0.8061E-03
  -5   6  14      315.45      313.30        5.71 o   0.1523E-02
  -4   6  14      308.46      302.85        6.79 o   0.1572E-02
  -3   6  14       94.76       97.75        3.43 o   0.7062E-02
  -2   6  14      105.16      104.69        3.39 o   0.6582E-02
  -1   6  14       46.50       51.86        2.25 o   0.1538E-01
   0   6  14        2.07        3.46        1.35 o   0.1981E+00
   1   6  14      324.34      358.17        5.83 o   0.1316E-02
   2   6  14       31.89       26.16        2.21 o   0.2783E-01
   3   6  14      757.42      714.98        8.75 o   0.4087E-03
   4   6  14      447.59      426.28        6.29 o   0.9395E-03
   5   6  14      298.15      285.96        5.73 o   0.1696E-02
  -7   7  14       82.72       79.11        3.47 o   0.8763E-02
  -6   7  14       22.20       23.28        1.67 o   0.3521E-01
  -5   7  14       92.92       92.38        3.36 o   0.7571E-02
  -4   7  14       24.28       21.33        1.98 o   0.3420E-01
  -3   7  14       15.99       13.10        1.81 o   0.5368E-01
  -2   7  14      115.00      117.03        3.65 o   0.5618E-02
  -1   7  14       32.15       31.56        2.16 o   0.2437E-01
   0   7  14        6.58        7.76        1.28 o   0.1054E+00
   1   7  14      238.36      248.18        4.95 o   0.2159E-02
   2   7  14       89.98       99.07        3.26 o   0.7296E-02
   3   7  14       50.84       50.76        2.16 o   0.1542E-01
   4   7  14       13.99       17.04        2.14 o   0.4568E-01
  -6   8  14       54.25       45.84        3.68 o   0.1408E-01
  -5   8  14       50.25       38.53        2.26 o   0.1937E-01
  -4   8  14      562.96      480.08        6.30 o   0.7460E-03
  -3   8  14      304.13      284.19        5.27 o   0.1717E-02
  -2   8  14        5.54        3.48        1.18 o   0.1736E+00
  -1   8  14       30.90       30.73        1.96 o   0.2575E-01
   0   8  14       36.70       34.14        1.96 o   0.2310E-01
   1   8  14        1.58        1.77        1.50 o   0.2424E+00
   2   8  14       42.72       43.66        2.38 o   0.1746E-01
 -11   0  15      127.43      136.81        4.86 o   0.4644E-02
  -9   0  15       87.07      102.54        6.07 o   0.6087E-02
  -7   0  15       16.27       13.14        3.61 o   0.3411E-01
  -5   0  15      337.39      329.17       12.70 o   0.1174E-02
  -3   0  15      103.43      111.58        4.34 o   0.6029E-02
  -1   0  15      455.19      489.70        8.32 o   0.7919E-03
   1   0  15       14.45       14.54        2.39 o   0.4736E-01
   3   0  15      475.40      493.77        9.82 o   0.7518E-03
   5   0  15        6.27        2.44        1.70 o   0.1629E+00
   7   0  15       65.31       61.86        3.33 o   0.1120E-01
 -11   1  15       32.12       27.94        1.85 o   0.2765E-01
 -10   1  15       34.29       30.28        1.76 o   0.2513E-01
  -9   1  15       13.47       19.26        2.22 o   0.4137E-01
  -8   1  15       28.71       19.82        2.65 o   0.3050E-01
  -7   1  15      166.62      188.63        5.51 o   0.3219E-02
  -6   1  15       41.70       53.60        3.20 o   0.1446E-01
  -5   1  15      109.51      127.03        4.35 o   0.5271E-02
  -4   1  15       96.34       94.39        3.84 o   0.7053E-02
  -3   1  15        2.46        0.57        1.18 o   0.3821E+00
  -2   1  15       16.49       18.66        1.35 o   0.4830E-01
  -1   1  15       90.04       92.84        2.70 o   0.7649E-02
   0   1  15      588.24      599.74        7.48 o   0.5717E-03
   1   1  15      350.62      361.48        6.73 o   0.1215E-02
   2   1  15      475.05      483.48        7.35 o   0.8079E-03
   3   1  15       -0.58        0.02        0.77 o   0.7122E+00
   4   1  15        8.50       11.42        1.21 o   0.7741E-01
   5   1  15      155.63      158.08        3.38 o   0.3960E-02
   6   1  15       84.48       87.30        2.60 o   0.8380E-02
   7   1  15        6.67        7.25        1.03 o   0.1108E+00
 -11   2  15       -0.07        0.03        2.13 o   0.1208E-01
 -10   2  15       41.39       36.47        2.17 o   0.2022E-01
  -9   2  15       86.45       95.20        3.80 o   0.7309E-02
  -8   2  15       25.82       23.08        2.93 o   0.2856E-01
  -7   2  15      499.64      518.94       10.62 o   0.6979E-03
  -6   2  15      241.77      269.51        7.63 o   0.1927E-02
  -5   2  15      303.52      316.99        6.38 o   0.1541E-02
  -4   2  15       58.38       68.58        3.29 o   0.1074E-01
  -3   2  15      466.61      456.30        6.63 o   0.8544E-03
  -2   2  15       -0.10        0.06        1.72 o   0.2821E-01
  -1   2  15       33.72       28.66        1.84 o   0.2685E-01
   0   2  15       -1.69        0.00        1.34 o   0.4185E+00
   1   2  15        7.79       13.18        1.40 o   0.6809E-01
   2   2  15       35.36       31.07        2.03 o   0.2467E-01
   3   2  15       15.07       14.52        1.54 o   0.5754E-01
   4   2  15       19.77       23.69        1.65 o   0.3623E-01
   5   2  15       15.01       17.87        1.39 o   0.4990E-01
   6   2  15        7.85        7.60        1.03 o   0.1057E+00
   7   2  15      138.31      120.98        2.77 o   0.5506E-02
 -11   3  15      111.45       94.25        5.10 o   0.6211E-02
 -10   3  15       26.66       16.62        1.72 o   0.4108E-01
  -9   3  15        7.82        8.57        1.50 o   0.8920E-01
  -8   3  15       41.28       26.76        3.27 o   0.2099E-01
  -7   3  15      540.68      585.96        9.62 o   0.6050E-03
  -6   3  15      567.21      521.62        9.31 o   0.6598E-03
  -5   3  15       21.27       24.80        2.37 o   0.3076E-01
  -4   3  15       61.50       64.63        3.43 o   0.1117E-01
  -3   3  15       49.64       47.83        2.67 o   0.1579E-01
  -2   3  15       53.25       45.28        2.60 o   0.1558E-01
  -1   3  15      172.37      168.63        4.20 o   0.3560E-02
   0   3  15        3.51        7.58        1.26 o   0.1167E+00
   1   3  15      301.57      337.06        5.72 o   0.1448E-02
   2   3  15       95.11       90.08        3.36 o   0.7676E-02
   3   3  15        0.47        0.28        1.00 o   0.2422E+00
   4   3  15       15.57       21.35        1.62 o   0.4106E-01
   5   3  15      148.25      156.46        3.42 o   0.4032E-02
   6   3  15        2.18        0.87        0.99 o   0.4442E+00
   7   3  15      164.91      154.06        4.50 o   0.3911E-02
 -10   4  15       47.90       60.86        2.09 o   0.1376E-01
  -9   4  15      103.36       99.69        2.89 o   0.7082E-02
  -8   4  15        7.39        6.18        1.23 o   0.1173E+00
  -7   4  15        3.45        2.41        1.69 o   0.1734E+00
  -6   4  15      121.75      105.38        4.02 o   0.5922E-02
  -5   4  15      384.42      405.64        7.08 o   0.1065E-02
  -4   4  15      281.00      270.67        5.79 o   0.1869E-02
  -3   4  15       18.36       18.03        1.75 o   0.4259E-01
  -2   4  15       26.68       34.14        1.89 o   0.2423E-01
  -1   4  15       71.30       80.90        2.72 o   0.9239E-02
   0   4  15       25.41       27.15        1.84 o   0.2992E-01
   1   4  15        3.35        1.38        1.34 o   0.2628E+00
   2   4  15      359.52      374.56        6.78 o   0.1179E-02
   3   4  15        0.19        3.31        1.43 o   0.3736E-01
   4   4  15        1.32        2.65        1.15 o   0.2817E+00
   5   4  15      533.46      495.32        6.10 o   0.7494E-03
   6   4  15       13.38       10.07        1.42 o   0.7457E-01
  -9   5  15      114.21       87.82        3.05 o   0.7238E-02
  -8   5  15      402.62      368.14        5.27 o   0.1161E-02
  -7   5  15      148.73      146.98        3.36 o   0.4316E-02
  -6   5  15        4.35        4.68        1.37 o   0.1525E+00
  -5   5  15      260.69      266.54        6.16 o   0.1897E-02
  -4   5  15        1.31        2.00        1.71 o   0.2174E+00
  -3   5  15       20.45       29.78        1.92 o   0.2915E-01
  -2   5  15       -0.87        0.16        0.74 o   0.4153E+00
  -1   5  15        1.54        0.46        1.34 o   0.4054E+00
   0   5  15        0.15        0.97        1.89 o   0.1930E-01
   1   5  15       70.67       74.42        3.09 o   0.9770E-02
   2   5  15        6.05        5.45        1.60 o   0.1120E+00
   3   5  15      435.71      456.05        7.18 o   0.8860E-03
   4   5  15        9.26       13.14        1.45 o   0.6504E-01
   5   5  15       63.62       61.03        2.51 o   0.1230E-01
  -8   6  15        0.26        0.69        1.48 o   0.5167E-01
  -7   6  15      106.33      105.70        3.18 o   0.6618E-02
  -6   6  15        4.56        7.61        1.75 o   0.9699E-01
  -5   6  15        1.80        3.04        1.68 o   0.1791E+00
  -4   6  15       27.64       29.90        2.25 o   0.2672E-01
  -3   6  15      794.84      751.50        8.70 o   0.3830E-03
  -2   6  15       94.09      105.24        3.16 o   0.6803E-02
  -1   6  15      132.38      126.11        3.65 o   0.5016E-02
   0   6  15        0.32        0.36        1.20 o   0.1189E+00
   1   6  15        6.72        9.24        1.40 o   0.8888E-01
   2   6  15      191.41      203.70        4.21 o   0.2828E-02
   3   6  15      173.67      166.27        3.72 o   0.3632E-02
   4   6  15       12.99       16.79        1.88 o   0.4883E-01
  -6   7  15       10.82       11.49        2.15 o   0.5831E-01
  -5   7  15        9.51        9.14        1.62 o   0.8494E-01
  -4   7  15       27.13       42.88        2.33 o   0.1998E-01
  -3   7  15       36.47       20.92        2.36 o   0.2963E-01
  -2   7  15      145.87      125.24        3.67 o   0.4807E-02
  -1   7  15      107.89       93.68        3.16 o   0.7142E-02
   0   7  15       23.73       24.66        1.63 o   0.3337E-01
   1   7  15      139.76      123.84        4.03 o   0.4998E-02
   2   7  15      216.56      184.91        5.13 o   0.2949E-02
  -3   8  15      400.21      366.30       12.25 o   0.1022E-02
  -2   8  15      277.92      253.66       10.72 o   0.1659E-02
  -1   8  15      317.59      283.99       11.31 o   0.1443E-02
 -10   0  16       14.73       18.78        2.48 o   0.4093E-01
  -8   0  16      322.65      336.11       10.73 o   0.1244E-02
  -6   0  16      559.56      565.67       15.41 o   0.5529E-03
  -4   0  16        5.22        3.47        3.04 o   0.7323E-01
  -2   0  16      195.07      176.58        9.77 o   0.2576E-02
   0   0  16      754.33      747.12       13.74 o   0.3801E-03
   2   0  16      307.49      325.39        7.63 o   0.1445E-02
   4   0  16      635.66      621.16       10.14 o   0.5128E-03
   6   0  16     1186.88     1122.37       12.51 o   0.1878E-03
 -10   1  16      146.74      120.47        4.40 o   0.4966E-02
  -9   1  16       11.29       14.06        1.74 o   0.5883E-01
  -8   1  16       81.90       79.04        3.58 o   0.8554E-02
  -7   1  16        2.88        3.54        1.67 o   0.1674E+00
  -6   1  16        1.80        1.52        2.02 o   0.1689E+00
  -5   1  16      742.59      802.31       11.24 o   0.3635E-03
  -4   1  16       14.08       15.47        2.08 o   0.4772E-01
  -3   1  16      105.14      104.19        4.13 o   0.6314E-02
  -2   1  16      187.05      176.69        5.47 o   0.3167E-02
  -1   1  16     1083.74     1084.98        9.30 o   0.2114E-03
   0   1  16       23.51       22.51        1.89 o   0.3456E-01
   1   1  16      110.28      100.85        3.57 o   0.6544E-02
   2   1  16     1070.72     1056.90        9.42 o   0.2169E-03
   3   1  16      329.20      311.59        5.39 o   0.1500E-02
   4   1  16       96.10      105.55        2.88 o   0.6666E-02
   5   1  16        1.14        0.00        0.88 o   0.8497E+00
   6   1  16       -0.06        0.04        1.83 o   0.2233E-01
 -10   2  16       87.16       88.06        3.48 o   0.7842E-02
  -9   2  16       13.34       17.89        2.01 o   0.4490E-01
  -8   2  16       -0.84        0.67        1.03 o   0.2017E+00
  -7   2  16      163.87      164.68        5.90 o   0.3430E-02
  -6   2  16       53.28       64.18        3.82 o   0.1097E-01
  -5   2  16        8.67        6.60        1.73 o   0.9092E-01
  -4   2  16      520.01      502.62        8.03 o   0.7200E-03
  -3   2  16      156.57      155.30        4.54 o   0.3917E-02
  -2   2  16       13.00       15.81        1.65 o   0.5310E-01
  -1   2  16      488.25      506.51        6.79 o   0.7552E-03
   0   2  16      307.52      336.71        5.15 o   0.1433E-02
   1   2  16      114.44      131.42        3.39 o   0.5214E-02
   2   2  16      510.95      519.47        6.78 o   0.7189E-03
   3   2  16       58.84       59.44        2.27 o   0.1301E-01
   4   2  16      136.04      141.35        3.12 o   0.4682E-02
   5   2  16      170.48      152.06        3.17 o   0.3939E-02
   6   2  16       68.36       68.57        2.18 o   0.1123E-01
 -10   3  16       10.08        8.32        1.71 o   0.8102E-01
  -9   3  16       30.29       34.10        2.18 o   0.2357E-01
  -8   3  16        3.69        3.64        1.63 o   0.1544E+00
  -7   3  16      163.67      141.83        5.04 o   0.3993E-02
  -6   3  16      599.76      544.29        9.86 o   0.6008E-03
  -5   3  16      292.68      314.79        6.55 o   0.1547E-02
  -4   3  16      141.69      145.65        4.41 o   0.4293E-02
  -3   3  16      578.05      578.73        7.95 o   0.6051E-03
  -2   3  16      105.06       96.21        3.57 o   0.6980E-02
  -1   3  16      125.18      133.61        3.83 o   0.4850E-02
   0   3  16      121.56      134.66        3.61 o   0.4955E-02
   1   3  16        1.53        0.17        1.12 o   0.5241E+00
   2   3  16       10.32       10.23        1.22 o   0.8192E-01
   3   3  16        0.25        0.28        1.04 o   0.2028E+00
   4   3  16      365.93      344.17        4.67 o   0.1309E-02
   5   3  16      495.55      467.08        5.90 o   0.8345E-03
  -9   4  16      427.87      416.77        6.93 o   0.9673E-03
  -8   4  16      162.41      155.22        4.31 o   0.3820E-02
  -7   4  16      188.94      183.37        4.63 o   0.3156E-02
  -6   4  16      238.27      226.13        5.04 o   0.2315E-02
  -5   4  16       69.06       72.38        3.02 o   0.1005E-01
  -4   4  16      553.32      514.74        8.05 o   0.7070E-03
  -3   4  16       27.18       28.65        1.95 o   0.2902E-01
  -2   4  16        4.93        7.52        1.37 o   0.1170E+00
  -1   4  16       59.03       58.73        2.55 o   0.1257E-01
   0   4  16      281.43      295.80        5.30 o   0.1696E-02
   1   4  16      403.42      428.14        9.06 o   0.9510E-03
   2   4  16        2.61        6.25        1.35 o   0.1460E+00
   3   4  16        1.15        2.81        1.00 o   0.3138E+00
   4   4  16      206.57      199.44        3.40 o   0.2853E-02
   5   4  16        2.86        4.86        1.11 o   0.1727E+00
  -8   5  16      169.64      136.98        9.00 o   0.3302E-02
  -7   5  16       10.32       14.20        1.70 o   0.5811E-01
  -6   5  16      118.51      121.71        4.05 o   0.5435E-02
  -5   5  16      282.01      280.41        6.45 o   0.1741E-02
  -4   5  16      173.45      163.12        5.27 o   0.3542E-02
  -3   5  16       -0.15        1.96        1.96 o   0.1660E-01
  -2   5  16       81.20       77.39        2.94 o   0.9480E-02
  -1   5  16       17.26       17.27        1.63 o   0.4790E-01
   0   5  16        6.59        8.89        1.59 o   0.8520E-01
   1   5  16       91.80       98.83        3.11 o   0.7085E-02
   2   5  16        7.00        7.13        1.43 o   0.1086E+00
   3   5  16       -1.85        0.13        1.15 o   0.4801E+00
   4   5  16      554.15      449.16        9.17 o   0.7808E-03
  -6   6  16        7.42        8.90        1.71 o   0.8007E-01
  -5   6  16        1.11        1.95        1.46 o   0.2809E+00
  -4   6  16      260.34      249.81        6.38 o   0.2011E-02
  -3   6  16       18.74       21.91        1.91 o   0.3804E-01
  -2   6  16        6.90        4.10        1.37 o   0.1420E+00
  -1   6  16       35.06       32.29        2.17 o   0.2307E-01
   0   6  16       40.31       41.63        2.02 o   0.1882E-01
   1   6  16       47.88       45.89        1.93 o   0.1738E-01
   2   6  16       -2.28        0.15        1.47 o   0.3291E+00
  -4   7  16       14.36       12.34        1.83 o   0.5924E-01
  -3   7  16      141.37      130.52        4.80 o   0.4666E-02
  -2   7  16        5.07        3.75        1.33 o   0.1683E+00
  -1   7  16       -0.44        0.22        1.03 o   0.2186E+00
   0   7  16        3.43        5.26        1.55 o   0.1313E+00
  -9   0  17       15.90       11.17        2.57 o   0.4747E-01
  -7   0  17       42.84       47.81        3.44 o   0.1504E-01
  -5   0  17      113.83      109.11        6.91 o   0.4907E-02
  -3   0  17       42.17       49.36        3.96 o   0.1444E-01
  -1   0  17      507.64      532.95       11.94 o   0.6637E-03
   1   0  17        0.34        1.97        1.43 o   0.5593E-01
   3   0  17        5.54        4.68        1.30 o   0.1553E+00
   5   0  17       32.59       26.31        2.30 o   0.2672E-01
  -9   1  17       10.98        5.05        2.44 o   0.7414E-01
  -8   1  17       94.39       96.82        3.35 o   0.7189E-02
  -7   1  17       47.14       33.23        2.47 o   0.1948E-01
  -6   1  17       21.54       18.42        1.94 o   0.3814E-01
  -5   1  17      198.28      217.59        5.60 o   0.2554E-02
  -4   1  17      364.03      350.48        7.60 o   0.1226E-02
  -3   1  17        5.40        6.55        1.70 o   0.1106E+00
  -2   1  17      494.85      473.11        8.18 o   0.7928E-03
  -1   1  17      321.28      332.60        6.15 o   0.1418E-02
   0   1  17      142.55      141.68        3.40 o   0.4467E-02
   1   1  17      990.48      938.39        8.07 o   0.2624E-03
   2   1  17       73.04       74.17        2.19 o   0.9994E-02
   3   1  17      171.59      163.44        3.24 o   0.3796E-02
   4   1  17      396.32      377.90        4.40 o   0.1136E-02
   5   1  17      271.73      258.85        4.01 o   0.1994E-02
  -9   2  17        2.68        1.68        1.44 o   0.2529E+00
  -8   2  17       -0.67        0.00        0.96 o   0.3000E+00
  -7   2  17        6.58        8.65        1.72 o   0.8756E-01
  -6   2  17       27.35       23.34        2.74 o   0.2828E-01
  -5   2  17       -0.85        0.30        1.19 o   0.1204E+00
  -4   2  17       13.64       11.46        1.87 o   0.6042E-01
  -3   2  17      144.60      136.47        4.03 o   0.4548E-02
  -2   2  17      268.58      256.19        5.53 o   0.1982E-02
  -1   2  17      345.75      334.05        6.23 o   0.1340E-02
   0   2  17      605.58      588.03        7.62 o   0.5698E-03
   1   2  17        0.36        0.53        0.93 o   0.3121E+00
   2   2  17       12.44       12.76        1.10 o   0.6430E-01
   3   2  17      309.28      290.98        4.05 o   0.1712E-02
   4   2  17       30.71       29.36        1.21 o   0.2894E-01
  -8   3  17      145.48      113.52        3.87 o   0.5282E-02
  -7   3  17      315.51      254.79        6.11 o   0.1786E-02
  -6   3  17      120.76      117.17        4.19 o   0.5517E-02
  -5   3  17       -1.79        0.24        1.69 o   0.2797E+00
  -4   3  17       58.20       50.28        3.00 o   0.1388E-01
  -3   3  17      101.28      106.32        3.25 o   0.6577E-02
  -2   3  17        1.17        2.68        1.50 o   0.2149E+00
  -1   3  17      352.43      354.75        6.13 o   0.1267E-02
   0   3  17       60.33       54.11        2.75 o   0.1299E-01
   1   3  17      399.94      379.07        6.86 o   0.1129E-02
   2   3  17        4.10        5.30        1.07 o   0.1611E+00
   3   3  17      107.67      105.49        2.67 o   0.6645E-02
   4   3  17        2.68        2.50        1.06 o   0.2783E+00
  -8   4  17       30.89       10.98        4.36 o   0.2636E-01
  -7   4  17       43.58       34.59        2.06 o   0.2111E-01
  -6   4  17      102.02       97.79        3.60 o   0.6959E-02
  -5   4  17       12.92       11.40        1.65 o   0.6189E-01
  -4   4  17       29.52       28.45        1.97 o   0.2841E-01
  -3   4  17        3.86        2.68        1.21 o   0.2114E+00
  -2   4  17       -0.66        0.02        0.73 o   0.6017E+00
  -1   4  17       25.76       18.64        1.72 o   0.3882E-01
   0   4  17       12.51       10.84        1.49 o   0.7274E-01
   1   4  17      276.41      290.04        5.95 o   0.1713E-02
   2   4  17      833.79      806.01        8.64 o   0.3410E-03
   3   4  17       67.41       60.96        2.71 o   0.1179E-01
  -6   5  17       52.85       43.45        3.91 o   0.1411E-01
  -5   5  17       10.07       12.15        1.67 o   0.6638E-01
  -4   5  17        5.92        4.68        1.41 o   0.1402E+00
  -3   5  17       10.31        8.90        1.41 o   0.8974E-01
  -2   5  17      125.76      104.98        3.65 o   0.6012E-02
  -1   5  17        1.11        1.90        1.28 o   0.2954E+00
   0   5  17       45.03       52.65        2.26 o   0.1481E-01
   1   5  17      174.66      186.54        3.93 o   0.3244E-02
   2   5  17       39.07       42.68        3.29 o   0.1660E-01
  -4   6  17       35.81       41.46        3.11 o   0.1754E-01
  -3   6  17       17.56       13.13        2.00 o   0.5188E-01
  -2   6  17      126.79      106.31        4.57 o   0.5646E-02
  -1   6  17      169.24      156.81        5.15 o   0.3675E-02
  -6   0  18        1.65        2.32        1.63 o   0.2065E+00
  -4   0  18       44.77       42.60        4.46 o   0.1428E-01
  -2   0  18       27.21       22.22        3.05 o   0.2744E-01
   0   0  18      121.95      126.03        5.44 o   0.4856E-02
   2   0  18     1460.27     1298.12       11.45 o   0.1416E-03
  -8   1  18       16.55        9.43        2.33 o   0.5592E-01
  -7   1  18        0.31        0.45        1.04 o   0.2034E+00
  -6   1  18       99.36       98.95        3.16 o   0.6931E-02
  -5   1  18      315.78      249.30        5.65 o   0.1830E-02
  -4   1  18       11.22        7.80        1.86 o   0.7396E-01
  -3   1  18       92.77       96.31        3.35 o   0.7237E-02
  -2   1  18      332.00      323.92        5.63 o   0.1439E-02
  -1   1  18        3.92        1.41        1.40 o   0.2520E+00
   0   1  18       10.08       11.38        1.46 o   0.7616E-01
   1   1  18        6.89        6.99        1.28 o   0.1124E+00
   2   1  18       49.76       47.68        2.03 o   0.1577E-01
   3   1  18      209.67      182.44        3.51 o   0.3109E-02
  -7   2  18       42.29       37.85        2.54 o   0.1940E-01
  -6   2  18       10.32       17.32        1.95 o   0.5035E-01
  -5   2  18       96.21       80.17        4.06 o   0.7752E-02
  -4   2  18       26.03       32.53        2.49 o   0.2481E-01
  -3   2  18       -0.64        0.04        0.76 o   0.5722E+00
  -2   2  18       39.64       34.88        1.99 o   0.2144E-01
  -1   2  18        1.75        2.85        1.15 o   0.2796E+00
   0   2  18       -0.63        0.00        0.73 o   0.6443E+00
   1   2  18       89.30       77.79        2.76 o   0.8936E-02
   2   2  18       21.92       20.60        1.42 o   0.3945E-01
   3   2  18       31.39       30.81        4.24 o   0.1897E-01
  -7   3  18        0.72        2.29        1.53 o   0.4318E-01
  -6   3  18      116.78      103.35        3.88 o   0.6210E-02
  -5   3  18        1.92        0.46        1.53 o   0.2799E+00
  -4   3  18       63.75       67.75        2.96 o   0.1118E-01
  -3   3  18       34.03       33.81        2.06 o   0.2247E-01
  -2   3  18       52.89       51.23        2.34 o   0.1508E-01
  -1   3  18       31.15       24.13        2.00 o   0.3040E-01
   0   3  18        0.41        0.48        1.05 o   0.1916E+00
   1   3  18      299.96      275.89        5.47 o   0.1744E-02
   2   3  18      261.27      255.37        6.39 o   0.1911E-02
  -5   4  18      237.32      203.83        7.55 o   0.2391E-02
  -4   4  18       21.75       16.44        1.79 o   0.4485E-01
  -3   4  18       -1.41        0.19        1.16 o   0.5185E+00
  -2   4  18       28.44       22.63        1.53 o   0.3572E-01
  -1   4  18      131.69      121.26        4.34 o   0.5014E-02
   0   4  18      588.44      542.54        8.57 o   0.6256E-03
   1   4  18       33.77       43.24        2.18 o   0.1895E-01
  -5   0  19       54.10       58.73        3.08 o   0.1248E-01
  -3   0  19      146.70      115.18        6.22 o   0.4540E-02
  -1   0  19       36.14       39.83        2.83 o   0.1856E-01
   1   0  19       59.66       66.83        3.11 o   0.1131E-01
  -5   1  19      191.25      183.03        5.53 o   0.3037E-02
  -4   1  19        3.93        3.91        1.20 o   0.1876E+00
  -3   1  19       18.68       11.12        1.79 o   0.5359E-01
  -2   1  19      307.91      264.44        4.63 o   0.1822E-02
  -1   1  19       28.38       21.48        1.60 o   0.3516E-01
   0   1  19        4.74        2.86        1.14 o   0.1979E+00
   1   1  19      250.78      219.64        5.13 o   0.2377E-02
  -5   2  19      498.66      420.94        8.38 o   0.8733E-03
  -4   2  19       43.08       44.17        2.81 o   0.1702E-01
  -3   2  19       20.00       14.93        1.94 o   0.4676E-01
  -2   2  19        3.68        5.00        1.28 o   0.1699E+00
  -1   2  19       37.11       36.65        2.03 o   0.2062E-01
   0   2  19      105.36       90.95        3.43 o   0.7338E-02
